# Supplementary material for: Local auxin biosynthesis acts downstream of brassinosteroids to trigger root foraging for nitrogen
Source: Nat Commun. 2021 Sep 14;12:5437. doi: 10.1038/s41467-021-25250-x (PMC8440578; doi:10.1038/s41467-021-25250-x)
Supplement: Supplementary file 4 — Supplementary Dataset 1 [file 41467_2021_25250_MOESM4_ESM.xlsx]

## Sheet: Supplementary Dataset 1
Supplementary Dataset 1. List of 200 geographically referenced Arabidopsis accessions screened for average lateral root length in HN vs LN conditions.
Genotype	Latitude	Longitude	HN	LN	LN/HN
Aa-0	50.9167	9.57073	0.489071	0.899254	1.83525
Ak-1	48.0683	7.62551	0.33263	0.793514	2.38958
Alc-0	40.31	-3.22	0.390033	0.79388	2.06216
Alst-1	54.8	-2.4333	0.351699	0.700275	2.00021
Amel-1	53.448	5.73	0.41561	0.695414	1.66934
An-1	51.2167	4.4	0.569224	1.00128	1.76432
An-2	51.2167	4.4	0.45799	0.894055	1.96161
Ang-0	50.3	5.3	0.359344	0.830539	2.311
Ann-1	45.9	6.13028	0.418607	0.885748	2.11493
Arby-1	59.4308	16.7999	0.495694	0.828648	1.69226
Ba-1	56.5459	-4.79821	0.339615	0.706949	2.13573
Ba1-2	56.4	12.9	0.454622	0.815235	1.8032
Bay-0	49	11	0.529215	0.967108	1.82775
Bla-1	41.6833	2.8	0.330969	0.756146	2.29429
Blh-1	48	19	0.386584	0.868119	2.25667
Boot-1	54.4	-3.2667	0.363618	0.732407	2.01699
Bor-1	49.4013	16.2326	0.580345	1.02037	1.75848
Bor-4	49.4013	16.2326	0.575081	0.917201	1.62381
Br-0	49.2	16.6166	0.397716	0.838822	2.12921
Bs-1	47.5	7.5	0.463391	0.789217	1.73353
Bs-2	47.5	7.5	0.54982	1.01697	1.88859
Bsch-0	40.0167	8.6667	0.32189	0.748098	2.32891
Bu-0	50.5	9.5	0.540313	0.94754	1.76267
Bur-0	54.1	-6.2	0.415727	0.879152	2.15044
Ca-0	50.2981	8.26607	0.630516	1.18428	1.89878
CAM-16	48.2667	-4.58333	0.380583	0.682075	1.79255
Cha-0	46.0333	7.1167	0.691278	1.36242	1.9629
Chat-1	48.0717	1.33867	0.326214	0.667399	2.04664
CIBC-17	51.4083	-0.6383	0.676351	1.25305	1.86213
CIBC-5	51.4083	-0.6383	0.362627	0.722236	2.00372
Co	40.2077	-8.42639	0.430477	0.528187	1.22526
Co-2	40.12	-8.25	0.669299	1.48051	2.28317
Co-3	40.12	-8.25	0.325774	0.923554	2.86487
Co-4	40.12	-8.25	0.399556	0.751854	1.87686
Col-0	38.3	-92.3	0.800873	1.44906	1.81315
Com-1	49.416	2.823	0.287402	0.623096	2.18014
Ct-1	37.3	15	0.496674	1.0845	2.22665
Cvi-0	15.1111	-23.6167	0.353221	0.875759	2.66737
Da-0	49.8724	8.65081	0.290529	0.605831	2.106
Di-1	47	5	0.404876	0.997595	2.47266
Do-0	50.7224	8.2372	0.494698	0.836525	1.69138
Dra-0	49.4167	16.2667	0.403971	0.723171	1.87766
DraIV1-14	49.4112	16.2815	0.503518	0.856681	1.84465
Duk	49.1	16.2	0.317949	0.76499	2.6183
Ede-1	52.0333	5.66667	0.471143	0.967409	2.05209
Eden-1	62.877	18.177	0.269416	0.62995	2.3304
Edi-0	56	-3	0.454303	0.63076	1.39114
Ei-2	50.3	6.3	0.499841	1.02577	2.07202
En-1	50	8.5	0.535369	0.921991	1.73906
Ep-0	50.1721	8.38912	0.451594	0.913547	2.05082
Es-0	60.1997	24.5682	0.640214	0.922813	1.45923
Est-0	58.3	25.3	0.77611	1.44743	1.87704
Est-1	58.3	25.3	0.487066	0.881965	1.8459
Fei-0	40.92	-8.54	0.363972	0.789401	2.21828
Fi-1	50.5	8.0167	0.408952	0.945069	2.47963
Ga-0	50.3	8	0.427209	0.8915	2.16275
Gd-1	53.5	10.5	0.448225	0.946547	2.22688
Ge-1	46.5	6.08	0.334643	0.816133	2.60708
Gel-1	51.0167	5.86667	0.391752	0.700488	1.8005
Gie-0	50.584	8.67825	0.601658	1.1913	1.99457
GOT-7	51.5338	9.9355	0.537513	0.982311	1.84473
Gr-1	47	15.5	0.399434	0.800312	2.00285
Gu-0	50.3	8	0.40065	0.824411	2.05426
Gy-0	49	2	0.3583	0.813789	2.28522
Ha-0	52.3721	9.73569	0.51736	0.967288	1.86807
Hau-0	55.675	12.5686	0.389508	0.784428	2.02453
Hey-1	51.25	5.9	0.476374	1.01538	2.15339
Hi-0	52	5	0.408377	0.906678	2.27199
Hl-3	52.1444	9.37827	0.422439	0.843675	2.0551
HOG	38.717	69.712	0.432597	0.65116	1.56726
HR-10	51.4083	-0.6383	0.401643	0.825383	2.06349
HR-5	51.4083	-0.6383	0.435776	0.738922	1.70006
Hs-0	52.24	9.44	0.449341	0.979674	2.17181
HSm	49.33	15.76	0.482357	1.0077	2.08803
In-0	47.5	11.5	0.502218	1.0953	2.20868
Je-0	50.927	11.587	0.44325	0.831813	1.9185
JEA	43.6833	7.33333	0.451314	1.10084	2.48509
Jl-3	49.31	16.61	0.578477	1.27719	2.29415
Jm-1	49	15	0.390471	0.834577	2.13887
Kä-0	47	14	0.464501	0.805236	1.76787
Kas-2	35	77	0.5351	1.24993	2.36931
Kelsterbach-2	50.0667	8.5333	0.463376	0.95462	2.06391
Kil-0	55.6395	-5.66364	0.342967	0.827618	2.4877
Kin-0	43.3628	-85.2547	0.473331	1.0359	2.1885
Kl-5	50.95	6.9666	0.433059	0.876196	2.02122
Kn-0	54.8969	23.8924	0.447673	0.918876	2.05173
Kno-18	41.2816	-86.621	0.401252	0.75988	1.89294
Kr-0	51.3317	6.55934	0.695655	1.18519	1.69171
Krot-2	49.631	11.5722	0.497733	0.957644	1.94255
Kz-1	49.5	73.1	0.431242	0.890098	2.07783
Kz-9	49.5	73.1	0.627808	1.37092	2.20155
LAC-5	47.7	6.81667	0.385399	0.806586	2.10999
Lc-0	57	-4	0.323021	0.650057	2.1227
LDV-14	48.5167	-4.06667	0.323257	0.768235	2.40436
LDV-58	48.5167	-4.06667	0.358767	0.694421	1.93601
Ler-1	47.984	10.8719	0.610435	1.12915	1.84845
Li-3	50.3833	8.0666	0.69397	1.13675	1.64229
Li-7	50.3833	8.0666	0.436411	0.86072	1.97781
Lip-0	50	19.3	0.529525	1.09485	2.07861
LL-0	41.59	2.49	0.459607	0.787068	1.69687
Lm-2	48	0.5	0.53557	1.02258	1.97573
Löv-5	62.801	18.079	0.401487	0.952395	2.38676
Lp2-2	49.38	16.81	0.387765	0.794804	2.05562
Lp2-6	49.38	16.81	0.427733	0.858041	2.01308
Lz-0	46	3.3	0.651772	1.15769	1.7754
Mh-0	50.95	7.5	0.370609	0.807838	2.19636
Mh-1	50.95	7.5	0.35909	0.830385	2.34998
MIB-28	47.3833	5.31667	0.328131	0.728719	2.25637
MNF-Pot-48	43.595	-86.2657	0.32882	0.791015	2.43774
Mnz-0	50.001	8.26664	0.391986	0.666436	1.6976
Mrk-0	49	9.3	0.391407	0.798908	2.02705
Mt-0	32.34	22.46	0.476759	0.818929	1.71721
Mz-0	50.3	8.3	0.575122	1.08576	1.90812
N13	61.36	34.15	0.326288	0.572251	1.76029
Na-1	47.5	1.5	0.513756	0.886277	1.77688
Nd-1	50	10	0.691422	1.27218	1.84462
NFA-10	51.4083	-0.6383	0.624958	1.19285	1.91016
NFA-8	51.4083	-0.6383	0.575977	1.08473	1.8858
No-0	51.0581	13.2995	0.491601	0.910141	1.91776
Nok-1	52.24	4.45	0.483708	0.896792	1.87844
Nw-0	50.5	8.5	0.439859	0.960733	2.23992
Nz1	-37.7871	175.283	0.391387	0.836889	2.1785
Old-1	53.1667	8.2	0.494902	0.924076	1.86732
Or-0	50.3827	8.01161	0.431153	1.05488	2.43476
Ors-1	44.7203	22.3955	0.637773	1.12355	1.75802
Ors-2	44.7203	22.3955	0.503078	0.940941	1.89657
Ove-0	53.3422	8.42255	0.583284	1.0007	1.72585
Oy-0	60.23	6.13	0.427019	0.822031	1.92093
Pa-1	38.07	13.22	0.328331	0.723091	2.21119
PAR-3	46.65	-0.25	0.296779	0.855368	2.88684
Per-1	58	56.3167	0.732697	1.26845	1.7241
Petergof	59	29	0.477673	0.850448	2.20796
PHW-10	51.2927	0.40907	0.597425	0.967865	1.70629
PHW-33	52.25	4.5667	0.390216	0.934718	2.40964
Pla-0	41.5	2.25	0.488265	0.913465	1.88369
Pn-0	48.0653	-2.96591	0.371229	0.763321	2.068
Pna-10	42.0945	-86.3253	0.324886	0.587407	1.81351
Pog-0	49.2655	-123.206	0.232897	0.579934	2.497
Pr-0	50.1448	8.60706	0.358661	0.674944	1.91103
Pro-0	43.25	-6	0.460044	1.00768	2.27303
Pu2-23	49.42	16.36	0.362221	0.724389	2.00251
Pu2-7	49.42	16.36	0.346082	0.742784	2.24447
Ra-0	46	3.3	0.224762	0.457366	2.02076
Rak-2	49	16	0.535303	1.05646	1.90713
Ren-1	48.5	-1.41	0.200462	0.425788	2.37129
Rhen-1	51.9667	5.56667	0.379808	0.764859	2.03651
Ri-0	49.1632	-123.137	0.401754	0.978946	2.42742
RLD-2	56.25	34.3167	0.562637	1.02094	1.84686
Rmx-A02	42.036	-86.511	0.361229	0.688599	1.90187
Rmx-A180	42.036	-86.511	0.349407	0.602939	1.7479
Rou-0	49.4424	1.09849	0.350308	0.685026	1.95048
RRS-10	41.5609	-86.4251	0.288051	0.461659	1.60512
RRS-7	41.5609	-86.4251	0.296369	0.649195	2.25363
Rsch-4	56.3	34	0.513946	0.839159	1.63517
Rubeszhnoe	49	38.28	0.594	0.895598	1.51089
S96	NA	NA	0.486256	1.00974	2.14624
Sap-0	49.49	14.24	0.441324	0.96527	2.21242
Sapporo-0	43.0553	141.346	0.422656	0.7699	1.83534
Se-0	38.3333	-3.53333	0.442857	0.765663	1.73539
Sg-1	47.6667	9.5	0.262935	0.547554	2.07573
Sh-0	51.6832	10.2144	0.388528	0.787454	2.05383
Shahdara	38.35	68.48	0.705295	0.975013	1.38313
Si-0	50.8738	8.02341	0.425051	0.710253	1.67241
Sorbo	38.35	68.48	0.497856	0.682574	1.3662
Sp-0	52.5339	13.181	0.402691	0.730977	1.81577
Sq-1	51.4083	-0.6383	0.297247	0.517169	1.76008
Sq-8	51.4083	-0.6383	0.584344	0.803348	1.40851
St-0	59	18	0.443357	0.890802	2.03136
TAMM-2	60	23.5	0.473743	0.739457	1.57347
Tamm-27	60	23.5	0.441574	0.713168	1.60228
Tha-1	52.08	4.3	0.386748	0.785191	2.11167
Tottarp-2	55.95	13.85	0.504222	0.904797	1.78591
Ts-1	41.7194	2.93056	0.423617	0.91752	2.19082
Ts-5	41.7194	2.93056	0.543068	0.949959	1.76617
Tscha-1	47.0748	9.9042	0.541388	0.969624	1.7954
Tsu-0	34.43	136.31	0.412409	0.889611	2.16632
Tsu-1	34.43	136.31	0.437381	0.923182	2.12185
Tu-0	45	7.5	0.456121	0.873547	1.96191
Ty-0	56.4278	-5.23439	0.607396	0.829674	1.46864
Uk-1	48.0333	7.7667	0.347032	0.725948	2.12701
Ull2-3	56.0648	13.9707	0.547224	1.00367	1.84696
Ull-2-5	56.0648	13.9707	0.369545	0.577659	1.54897
Uod-1	48.3	14.45	0.220487	0.627992	2.83952
Uod-7	48.3	14.45	0.293318	0.606995	2.10253
Utrecht	52.0918	5.1145	0.465722	0.986869	2.12766
Van-0	49.3	-123	0.802458	1.23357	1.5565
Var-2-1	55.58	14.334	0.468963	0.929661	1.99277
Ven-1	52.0333	5.55	0.350206	0.915432	2.61073
Wa-1	52.3	21	0.738767	1.32068	1.65551
Wa-1	52.3	21	0.773744	1.2755	1.65551
WAR	41.7302	-71.2825	0.379384	0.85323	2.25373
Wei-0	47.25	8.26	0.541637	1.0753	2.0057
Wil-2	54.6833	25.3167	0.711627	1.13918	1.62386
Ws-0	52.3	30	0.462106	0.728858	1.60184
Ws-2	52.3	30	0.712988	1.42825	2.03115
Wt-5	52.3	9.3	0.323235	0.830798	2.56861
Yo-0	37.45	-119.35	0.548745	0.982844	1.81505
Zdr-1	49.3853	16.2544	0.656339	0.974456	1.48173
Zdr-6	49.3853	16.2544	0.521375	1.05162	2.02283
Zü-1	47.3667	8.55	0.464117	1.03655	2.24287
