# Supplementary material for: Local auxin biosynthesis acts downstream of brassinosteroids to trigger root foraging for nitrogen
Source: Nat Commun. 2021 Sep 14;12:5437. doi: 10.1038/s41467-021-25250-x (PMC8440578; doi:10.1038/s41467-021-25250-x)
Supplement: Supplementary file 5 — Supplementary Dataset 2 [file 41467_2021_25250_MOESM5_ESM.xlsx]

## Sheet: Supplementary Dataset 2
Supplementary Dataset 2. Single nucleotide polymorphism (SNP, MAF>5%) identified in the coding sequences (CDS) of YUC8 from 139 natural accessions.
Polymorphisms	Position in the CDSa	Allele countb	Mutation	p-HNc	p-LNd	-log10 (P-value)-HNe	-log10 (P-value)-LNf
T/C	41	129/10	synonymous, L to S	0.2116	0.0192	0.674484	1.7167
A/T	42	129/10	synonymous, L to S	0.2116	0.0192	0.674484	1.7167
T/A	45	107/32	synonymous	0.8087	0.1332	0.0922126	0.875496
T/A	90	117/22	synonymous	0.7447	0.3479	0.128019	0.458546
G/T or C	96	124/12/3	synonymous	0.7569	0.0555	0.120961	1.25571
T/C	103	127/12	synonymous	0.7906	0.066	0.102043	1.18046
C/T	216	127/12	synonymous	0.7906	0.066	0.102043	1.18046
C/T	264	119/20	synonymous	0.9544	0.5066	0.0202696	0.295335
T/C	510	127/12	synonymous	0.7906	0.066	0.102043	1.18046
T/C	528	125/14	synonymous	0.1352	0.1421	0.869023	0.847406
T/C	537	127/12	synonymous	0.7906	0.066	0.102043	1.18046
C/T	807	126/13	synonymous	0.2559	0.2501	0.59193	0.601886
G/A	822	126/13	synonymous	0.5085	0.032	0.293709	1.49485
C/T	1026	126/13	synonymous	0.5085	0.032	0.293709	1.49485
A/G	1080	126/13	synonymous	0.5085	0.032	0.293709	1.49485
A/G	1167	126/13	synonymous	0.5085	0.032	0.293709	1.49485
G/A	1260	126/13	synonymous	0.4635	0.054	0.33395	1.26761
a, position of SNP in the coding region relative to the start codon ATG.
b, the number of accessions carrying each allele in 139 re-sequenced accessions.
c and e, p-value and corresponding -log10 (P-value) of association test between polymorphic SNPs and average lateral root length at HN using a generized linear model (GLM).
d and f, p-value and corresponding -log10 (P-value) of association test between polymorphic SNPs and average lateral root length at LN using a generized linear model (GLM).
