# Supplementary material for: Local auxin biosynthesis acts downstream of brassinosteroids to trigger root foraging for nitrogen
Source: Nat Commun. 2021 Sep 14;12:5437. doi: 10.1038/s41467-021-25250-x (PMC8440578; doi:10.1038/s41467-021-25250-x)
Supplement: Supplementary file 6 — Supplementary Dataset 3 [file 41467_2021_25250_MOESM6_ESM.xlsx]

## Sheet: Supplementary Dataset 3
Supplementary Dataset 3. Haplotype analysis of natural YUC8 variants.
Genotype	41 (T/C)	42 (A/T)	822 (G/A)	1026 (C/T)	1080 (A/G)	1167 ( A/G)	Average LR length-HN	Average LR length-LN	Haplotype
Alst-1	C	T	A	T	G	G	0.351699	0.700275	Hap B
Bur-0	C	T	A	T	G	G	0.415727	0.879152	Hap B
Co	C	T	A	T	G	G	0.430477	0.528187	Hap B
Cvi-0	C	T	A	T	G	G	0.353221	0.875759	Hap B
Edi-0	C	T	A	T	G	G	0.454303	0.63076	Hap B
Rhen-1	C	T	A	T	G	G	0.379808	0.764859	Hap B
RRS-7	C	T	A	T	G	G	0.296369	0.649195	Hap B
Tamm-27	C	T	A	T	G	G	0.441574	0.713168	Hap B
Tha-1	C	T	A	T	G	G	0.386748	0.785191	Hap B
Ty-0	C	T	A	T	G	G	0.607396	0.829674	Hap B
Aa-0	T	A	G	C	A	A	0.489071	0.899254	Hap A
Ak-1	T	A	G	C	A	A	0.33263	0.793514	Hap A
Alc-0	T	A	G	C	A	A	0.390033	0.79388	Hap A
Amel-1	T	A	G	C	A	A	0.41561	0.695414	Hap A
An-1	T	A	G	C	A	A	0.569224	1.00128	Hap A
Ang-0	T	A	G	C	A	A	0.359344	0.830539	Hap A
Ann-1	T	A	G	C	A	A	0.418607	0.885748	Hap A
Ba-1	T	A	G	C	A	A	0.339615	0.706949	Hap A
Bla-1	T	A	G	C	A	A	0.330969	0.756146	Hap A
Blh-1	T	A	G	C	A	A	0.386584	0.868119	Hap A
Boot-1	T	A	G	C	A	A	0.363618	0.732407	Hap A
Bor-1	T	A	G	C	A	A	0.580345	1.02037	Hap A
Bor-4	T	A	G	C	A	A	0.575081	0.917201	Hap A
Br-0	T	A	G	C	A	A	0.397716	0.838822	Hap A
Bs-1	T	A	G	C	A	A	0.463391	0.789217	Hap A
Bsch-0	T	A	G	C	A	A	0.32189	0.748098	Hap A
Bu-0	T	A	G	C	A	A	0.540313	0.94754	Hap A
Ca-0	T	A	G	C	A	A	0.630516	1.18428	Hap A
Chat-1	T	A	G	C	A	A	0.326214	0.667399	Hap A
CIBC-17	T	A	G	C	A	A	0.676351	1.25305	Hap A
CIBC-5	T	A	G	C	A	A	0.362627	0.722236	Hap A
Col-0	T	A	G	C	A	A	0.800873	1.44906	Hap A
Ct-1	T	A	G	C	A	A	0.496674	1.0845	Hap A
Do-0	T	A	G	C	A	A	0.494698	0.836525	Hap A
Dra-0	T	A	G	C	A	A	0.403971	0.723171	Hap A
Duk	T	A	G	C	A	A	0.317949	0.76499	Hap A
Eden-1	T	A	G	C	A	A	0.269416	0.62995	Hap A
Ei-2	T	A	G	C	A	A	0.499841	1.02577	Hap A
En-1	T	A	G	C	A	A	0.535369	0.921991	Hap A
Es-0	T	A	G	C	A	A	0.640214	0.922813	Hap A
Est-0	T	A	G	C	A	A	0.77611	1.44743	Hap A
Est-1	T	A	G	C	A	A	0.487066	0.881965	Hap A
Fei-0	T	A	G	C	A	A	0.363972	0.789401	Hap A
Ga-0	T	A	G	C	A	A	0.427209	0.8915	Hap A
Gel-1	T	A	G	C	A	A	0.391752	0.700488	Hap A
Gie-0	T	A	G	C	A	A	0.601658	1.1913	Hap A
GOT-7	T	A	G	C	A	A	0.537513	0.982311	Hap A
Gr-1	T	A	G	C	A	A	0.399434	0.800312	Hap A
Gu-0	T	A	G	C	A	A	0.40065	0.824411	Hap A
Gy-0	T	A	G	C	A	A	0.3583	0.813789	Hap A
Ha-0	T	A	G	C	A	A	0.51736	0.967288	Hap A
Hau-0	T	A	G	C	A	A	0.389508	0.784428	Hap A
Hey-1	T	A	G	C	A	A	0.476374	1.01538	Hap A
Hi-0	T	A	G	C	A	A	0.408377	0.906678	Hap A
Hs-0	T	A	G	C	A	A	0.449341	0.979674	Hap A
In-0	T	A	G	C	A	A	0.502218	1.0953	Hap A
Je-0	T	A	G	C	A	A	0.44325	0.831813	Hap A
JEA	T	A	G	C	A	A	0.451314	1.10084	Hap A
Jl-3	T	A	G	C	A	A	0.578477	1.27719	Hap A
Kas-2	T	A	G	C	A	A	0.5351	1.24993	Hap A
Kil-0	T	A	G	C	A	A	0.342967	0.827618	Hap A
Kin-0	T	A	G	C	A	A	0.473331	1.0359	Hap A
Kl-5	T	A	G	C	A	A	0.433059	0.876196	Hap A
Kn-0	T	A	G	C	A	A	0.447673	0.918876	Hap A
Kz-9	T	A	G	C	A	A	0.627808	1.37092	Hap A
Ler-1	T	A	G	C	A	A	0.610435	1.12915	Hap A
Lip-0	T	A	G	C	A	A	0.529525	1.09485	Hap A
LL-0	T	A	G	C	A	A	0.459607	0.787068	Hap A
Lm-2	T	A	G	C	A	A	0.53557	1.02258	Hap A
Lp2-2	T	A	G	C	A	A	0.387765	0.794804	Hap A
Lp2-6	T	A	G	C	A	A	0.427733	0.858041	Hap A
Mh-0	T	A	G	C	A	A	0.370609	0.807838	Hap A
Mnz-0	T	A	G	C	A	A	0.391986	0.666436	Hap A
Mt-0	T	A	G	C	A	A	0.476759	0.818929	Hap A
Mz-0	T	A	G	C	A	A	0.575122	1.08576	Hap A
N13	T	A	G	C	A	A	0.326288	0.572251	Hap A
Nd-1	T	A	G	C	A	A	0.691422	1.27218	Hap A
NFA-10	T	A	G	C	A	A	0.624958	1.19285	Hap A
NFA-8	T	A	G	C	A	A	0.575977	1.08473	Hap A
No-0	T	A	G	C	A	A	0.491601	0.910141	Hap A
Nw-0	T	A	G	C	A	A	0.439859	0.960733	Hap A
Nz1	T	A	G	C	A	A	0.391387	0.836889	Hap A
Old-1	T	A	G	C	A	A	0.494902	0.924076	Hap A
Or-0	T	A	G	C	A	A	0.431153	1.05488	Hap A
Ove-0	T	A	G	C	A	A	0.583284	1.0007	Hap A
Oy-0	T	A	G	C	A	A	0.427019	0.822031	Hap A
Per-1	T	A	G	C	A	A	0.732697	1.26845	Hap A
Petergof	T	A	G	C	A	A	0.477673	0.850448	Hap A
Pla-0	T	A	G	C	A	A	0.488265	0.913465	Hap A
Pna-10	T	A	G	C	A	A	0.324886	0.587407	Hap A
Pog-0	T	A	G	C	A	A	0.232897	0.579934	Hap A
Pro-0	T	A	G	C	A	A	0.460044	1.00768	Hap A
Pu2-23	T	A	G	C	A	A	0.362221	0.724389	Hap A
Ra-0	T	A	G	C	A	A	0.224762	0.457366	Hap A
Rak-2	T	A	G	C	A	A	0.535303	1.05646	Hap A
Ren-1	T	A	G	C	A	A	0.200462	0.425788	Hap A
Ri-0	T	A	G	C	A	A	0.401754	0.978946	Hap A
Rmx-A02	T	A	G	C	A	A	0.361229	0.688599	Hap A
Rmx-A180	T	A	G	C	A	A	0.349407	0.602939	Hap A
Rou-0	T	A	G	C	A	A	0.350308	0.685026	Hap A
RRS-10	T	A	G	C	A	A	0.288051	0.461659	Hap A
Rsch-4	T	A	G	C	A	A	0.513946	0.839159	Hap A
Sap-0	T	A	G	C	A	A	0.441324	0.96527	Hap A
Se-0	T	A	G	C	A	A	0.442857	0.765663	Hap A
Sg-1	T	A	G	C	A	A	0.262935	0.547554	Hap A
Shahdara	T	A	G	C	A	A	0.705295	0.975013	Hap A
Si-0	T	A	G	C	A	A	0.425051	0.710253	Hap A
Sorbo	T	A	G	C	A	A	0.497856	0.682574	Hap A
Sp-0	T	A	G	C	A	A	0.402691	0.730977	Hap A
Sq-1	T	A	G	C	A	A	0.297247	0.517169	Hap A
Sq-8	T	A	G	C	A	A	0.584344	0.803348	Hap A
St-0	T	A	G	C	A	A	0.443357	0.890802	Hap A
Tottarp-2	T	A	G	C	A	A	0.504222	0.904797	Hap A
Ts-1	T	A	G	C	A	A	0.423617	0.91752	Hap A
Ts-5	T	A	G	C	A	A	0.543068	0.949959	Hap A
Tscha-1	T	A	G	C	A	A	0.541388	0.969624	Hap A
Tsu-0	T	A	G	C	A	A	0.412409	0.889611	Hap A
Tsu-1	T	A	G	C	A	A	0.437381	0.923182	Hap A
Tu-0	T	A	G	C	A	A	0.456121	0.873547	Hap A
Uk-1	T	A	G	C	A	A	0.347032	0.725948	Hap A
Ull2-3	T	A	G	C	A	A	0.547224	1.00367	Hap A
Ull-2-5	T	A	G	C	A	A	0.369545	0.577659	Hap A
Uod-1	T	A	G	C	A	A	0.220487	0.627992	Hap A
Uod-7	T	A	G	C	A	A	0.293318	0.606995	Hap A
Utrecht	T	A	G	C	A	A	0.465722	0.986869	Hap A
Ven-1	T	A	G	C	A	A	0.350206	0.915432	Hap A
Wa-1	T	A	G	C	A	A	0.738767	1.32068	Hap A
WAR	T	A	G	C	A	A	0.379384	0.85323	Hap A
Wei-0	T	A	G	C	A	A	0.541637	1.0753	Hap A
Wil-2	T	A	G	C	A	A	0.711627	1.13918	Hap A
Ws-0	T	A	G	C	A	A	0.462106	0.728858	Hap A
Ws-2	T	A	G	C	A	A	0.712988	1.42825	Hap A
Wt-5	T	A	G	C	A	A	0.323235	0.830798	Hap A
Yo-0	T	A	G	C	A	A	0.548745	0.982844	Hap A
Zdr-1	T	A	G	C	A	A	0.656339	0.974456	Hap A
Zü-1	T	A	G	C	A	A	0.464117	1.03655	Hap A
