# Supplementary material for: Local auxin biosynthesis acts downstream of brassinosteroids to trigger root foraging for nitrogen
Source: Nat Commun. 2021 Sep 14;12:5437. doi: 10.1038/s41467-021-25250-x (PMC8440578; doi:10.1038/s41467-021-25250-x)
Supplement: Supplementary file 7 — Supplementary Dataset 4 [file 41467_2021_25250_MOESM7_ESM.xlsx]

## Sheet: Supplementary Dataset 4
Supplementary Dataset 4. Primers used in the present study.
Cloning with GreenGate method
ggYUC8pro_F	AACAGGTCTCAACCTATCCTCTATAATATTTTCTCT
ggYUC8pro_R	AACAGGTCTCATGTTAAGTATTGAAAGTAAGAGAATTTGAA
ggYUC8cds_F	AACAGGTCTCAGGCTATGGAGAATATGTTTCGTTTGATG
ggCol-0YUC8cds_R	AACAGGTCTCACTGAGAACTGTTGAGAGATACACCTTCG
ggCoYUC8cds_R	AACAGGTCTCACTGAGAACTGTTGAGAGATACATCTTCG
For qRT-PCR analyses
ACTIN2-qPCR-F	GACCAGCTCTTCCATCGAGAA
ACTIN2-qPCR-R	CAAACGAGGGCTGGAACAAG
UBQ10-qPCR-F	CTTCGTCAAGACTTTGACCG
UBQ10-qPCR-R	CTTCTTAAGCATAACAGAGACGAG
YUC3-qPCR-F	ATCAACCCTAAGTTCAACGAGACA
YUC3-qPCR-R	CGGCACAACTTTCTCAGCG
YUC5-qPCR-F	TCGTCCCGGGAATTAAACGGTTCT
YUC5-qPCR-R	CCGATTTCCCTTTCCACGCGTTT
YUC7-qPCR-F	AGTTTGGTCCGGGAAAGGTC
YUC7-qPCR-R	GGTGAATCCCACCGCATACA
YUC8-qPCR-F	TGTATGCGGTTGGGTTTACGAGGA
YUC8-qPCR-R	CCTTGAGCGTTTCGTGGGTTGTTT
TAA1-qPCR-F	TGGCTAGGGACGAAGGAAGA
TAA1-qPCR-R	GCTCTCCAGCTCTGCTCATT
AT4G28730-qPCR-F	GAGGACAAGTCACGTCACGA
AT4G28730-qPCR-R	TCGGATCTAGAGACGACGAT
AT4G28740-qPCR-F	ACAGCTTCCTCCGGTTAAGG
AT4G28740-qPCR-F	AACCGGTACAATTTCCCTTGG
For qPCR verification of T-DAN insertion lines
BZR1-qPCR-F	GGAAGGCTCGTGGTTGACATA
BZR1-qPCR-R	CCATGGAGAAGGCTTTGGGC
AT4G28730-qPCR-F	GAGGACAAGTCACGTCACGA
AT4G28730-qPCR-R	TCGGATCTAGAGACGACGAT
AT4G28740-qPCR-F	ACAGCTTCCTCCGGTTAAGG
AT4G28740-qPCR-F	AACCGGTACAATTTCCCTTGG
YUC5-qPCR-F	CGCCGTTAACATCGCTCAAG
YUC5-qPCR-R	AACACCGTTGGGTCTTCAGG
YUC7-qPCR-R	AGTTTGGTCCGGGAAAGGTC
YUC7-qPCR-R	GGTGAATCCCACCGCATACA
YUC8-qPCR-F	TGTATGCGGTTGGGTTTACGAGGA
YUC8-qPCR-R	CCTTGAGCGTTTCGTGGGTTGTTT
BSK3-qPCR-F	TCGAAAGCTTCTGGGTTTACGA
BSK3-qPCR-R	AACTCAGGCTAGAGCATTGACC
For genotyping of T-DAN insertion lines
LBb1.3	ATTTTGCCGATTTCGGAAC
GABI-LB	CCATTTGGACGTGAATGTAGACAC
SAIL-LB1	GCCTTTTCAGAAATGGATAAATAGCCTTGCTTCC
SAIL_1286_E04-LP	GACCCTAAGACTCGATACCCG
SAIL_1286_E04-RP	AAACTGACATTGCGGATGAAG
SALK_077059-LP	ATCCAATTCAACAACCAGTGG
SALK_077059-RP	CGTAGGTCCATGGATGAGTTG
yuc5-1-LP	CCAAATATTTGGGCCTTTGAG
yuc5-1-RP	CACAATGCTAATGCATCCATG
yuc5-2-LP	ACCGAGGATTTGTGAAAACTG
yuc5-2-RP	GGGAATTAAACGGTTCTCTCG
yuc7-1-LP	GAGCTGCTCGGTTATTGTGAG
yuc7-1-RP	TGGAGTGGGCTTATCTCTTTG
yuc7-2-LP	TTTACACTCCAGCTGCACATG
yuc7-2-RP	TTGACAGAATTGCTTTGGGAG
yuc8-1-LP	ATTCTGCATTTGGTTCCACAC
yuc8-1-RP	GACTCACTCTTCGACACGGTC
yuc8-2-LP	ATTCTGCATTTGGTTCCACAC
yuc8-2-RP	GACTCACTCTTCGACACGGTC
bzr1-LP	CTTCCCTTTCCTCAGAAATGG
bzr1-RP	TTGATCAGAAACAGGGATTGG
For genotyping of yucQ
CSHL_GT6160-LP/yuc5	CGGACTCTAATCAAAGTCCC
CSHL_GT6160-RP/yuc5	GGAGATTTCAAAACTAGATTTG
Ds3_1	ACCCGACCGGATCGTATCGGT
SAIL_762_D07-LP/yuc9	GCTCGGTAAGCAAAACAAAACTG
SAIL_762_D07-RP/yuc9	GAAGGAAATGCCCAATGAGAC
SAIL-LB1	GCCTTTTCAGAAATGGATAAATAGCCTTGCTTCC
yuc3-LP	AAAAACAAAGAAAAATCCCCC
yuc3-RP	TTTTTGGGAAATCAACGTTTG
GABI-LB	CCATTTGGACGTGAATGTAGACAC
yuc8-2-LP	ATTCTGCATTTGGTTCCACAC
yuc8-2-RP	GACTCACTCTTCGACACGGTC
yuc7-1-LP	GAGCTGCTCGGTTATTGTGAG
yuc7-1-RP	TGGAGTGGGCTTATCTCTTTG
LBb1.3	ATTTTGCCGATTTCGGAAC
For genotyping of bsk3/yuc8-1
LBb1.3	ATTTTGCCGATTTCGGAAC
yuc8-1-LP	ATTCTGCATTTGGTTCCACAC
yuc8-1-RP	GACTCACTCTTCGACACGGTC
bsk3-LP	CTCACTCCGTAGCTGACCAAC
bsk3-RP	ACGTTCATGTCGATTCCTTTG
