# Supplementary material for: Local auxin biosynthesis acts downstream of brassinosteroids to trigger root foraging for nitrogen
Source: Nat Commun. 2021 Sep 14;12:5437. doi: 10.1038/s41467-021-25250-x (PMC8440578; doi:10.1038/s41467-021-25250-x)
Supplement: Supplementary file 8 — Supplementary Dataset 5 [file 41467_2021_25250_MOESM8_ESM.xlsx]

## Sheet: Supplementary Dataset 5
Supplementary Dataset 5. Arabidopsis T-DNA insertion lines used in the present study.
Allele	AGI	Resulting in expression	reference
yuc8-1 (SALK_096110C)	At4g28720	knock down	Sun et al. ( 2012)
yuc8-2 (SM_3.23299)	At4g28720	knock down	Present study
grxc5 (SALK_077059C)	At4g28730	knock out	Present study
lpal (SAIL_1286_E04C)	At4g28740	knock out	Present study
yuc5-1 (SAIL_116_C01)	AT5G43890	knock out	Present study
yuc5-2 (SALK_088618C)	AT5G43890	knock out	Present study
yuc7-1 (SALK_059832C)	AT2G33230	knock out	Present study
yuc7-2 (SALK_034074C)	AT2G33230	knock out	Present study
dwf4-44 (SAIL_882_F07)	AT3G50660	knock down	Du et al. (2017)
bzr1 (SALK_208661C)	AT1G75080	knock out	Present study
bzr1-1D (N65987)	AT1G75080	Gain-of-function	Wang et al. (2002)
bsk3 (SALK_096500C)	AT4G00710	knock out	Present study
ckrc1-1 (N66987)	AT1G70560	knock out	Zhou et al. ( 2011)
wei8-1 (N16407)	AT1G70560	knock out	Stepanova et al. (2008)
agl21 anr1	AT4G37940/AT2G14210	knock out	Liu et al. (2020)
yucQ	AT1G04610/AT5G43890/AT2G33230/At4g28720/AT1G04180	knock out	Chen et al. (2010)
bsk3,4,7,8	AT4G00710/AT1G01740/AT1G63500/AT5G41260	knock out	Sreeramulu et al., (2013)
Reference
Sun J, Qi L, Li Y et al., 2012. PIF4-mediated activation of YUCCA8 expression integrates temperature into the auxin pathway in regulating Arabidopsis hypocotyl growth. PLoS Genetic 8, e1002594–e1002594.
Stepanova AN, Robertson-Hoyt J, Yun Jet al., 2008. TAA1-mediated auxin biosynthesis is essential for hormone crosstalk and plant development. Cell 133, 177–191.
Zhou Z-Y, Zhang C-G, Wu L, et al., 2011. Functional characterization of the CKRC1/TAA1 gene and dissection ofhormonal actions in the Arabidopsis root. The Plant Journal 66, 516–527.
Junbo Du, Baolin Zhao, Xin Sun et al., 2017. Identification and Characterization ofMultiple Intermediate Alleles of theKey Genes RegulatingBrassinosteroid BiosynthesisPathways. Front Plant Sci. 2016; 7: 1893.
Y Liu, ZT Jia, XL Li et al., 2020. Involvement of a truncated MADS-box transcription factor ZmTMM1 in root nitrate foraging. Journal of Experimental Botany 71, 4547–4561.
S Sreeramulu, Y Mostizky, S Sunitha et al., 2013. BSKs are partially redundant positive regulators of brassinosteroid signaling in Arabidopsis. Plant Journal 74, 905-919.
QG Chen, XH Dai, H De-Paoli et al., 2014. Auxin overproduction in shoots cannot rescue auxin deficiencies in arabidopsis roots. Plant and Cell Physiology, 55, 1072–1079.
Wang, Z.Y. et al. 2002. Nuclear-localized BZR1 mediates brassinosteroid-induced growth and feedback suppression of brassinosteroid biosynthesis. Development Cell 2, 505-513.
