# Supplementary material for: Local auxin biosynthesis acts downstream of brassinosteroids to trigger root foraging for nitrogen
Source: Nat Commun. 2021 Sep 14;12:5437. doi: 10.1038/s41467-021-25250-x (PMC8440578; doi:10.1038/s41467-021-25250-x)
Supplement: Supplementary file 9 — Supplementary Dataset 6 [file 41467_2021_25250_MOESM9_ESM.xlsx]

## Sheet: Supplementary Dataset 6
Supplementary Dataset 6. List of 19 climate variables, latitude and longitude of 113 natural accessions divided in two YUC8 haplotypes.
Genotype	Haplotype	bio1_meant	bio2_diur_rng	bio3_isotherm	bio4_temp_season	bio5_maxT_wm	bio6_minT_cm	bio7_temp_annrange	bio8_meanT_wet	bio9_meanT_dry	bio10_meanT_warm	bio11_meanT_cold	bio12_ann_prec	bio13_prec_wm	bio14_prec_dm	bio15_prec_cv	bio16_prec_wetq	bio17_prec_dryq	bio18_prec_warmq	bio19_prec_coldq	LATITUDE	LONGITUDE			Description of environmental variables
Aa-0	Hap A	79	82	32	6299	216	-37	253	158	6	158	-3	736	83	46	18	229	144	229	161	50.9167	9.57073			Variable	Field Code	Units
Ak-1	Hap A	101	85	32	6366	246	-12	258	182	31	182	18	725	92	40	28	250	130	250	130	48.0683	7.62551			Annual Mean Temperature	BIO1	°C * 10
Alc-0	Hap A	127	111	36	6632	304	2	302	84	216	216	48	457	55	13	33	153	58	58	127	40.31	-3.22			Mean Diurnal Range (Mean of monthly (max temp - min temp))	BIO2	°C * 10
Amel-1	Hap A	87	59	28	5267	199	-7	206	102	38	154	24	804	87	45	22	250	142	215	191	53.448	5.73			Isothermality (P2/P7) (* 100)	BIO3	°C * 11
An1	Hap A	101	74	33	5476	221	-1	222	72	60	169	31	778	77	49	12	217	166	199	188	51.2167	4.4			Temperature Seasonality	BIO4	standard deviation *100
Ang-0	Hap A	92	79	34	5646	219	-12	231	164	53	164	20	888	83	62	9	241	193	241	218	50.3	5.3			Max Temperature of Warmest Month	BIO5	°C * 10
Ann-1	Hap A	101	97	33	6594	259	-28	287	108	14	185	14	927	96	66	10	251	218	233	218	45.9	6.13028			Min Temperature of Coldest Month	BIO6	°C * 10
Ba-1	Hap A	76	67	34	4573	180	-12	192	29	98	138	20	1824	230	92	30	636	286	330	591	56.5459	-4.79821			Temperature Annual Range (P5-P6)	BIO7	°C * 10
Bla-1	Hap A	68	64	26	6325	193	-51	244	143	12	151	-9	805	88	41	24	256	138	238	184	56.4	12.9			Mean Temperature of Wettest Quarter	BIO8	°C * 10
Blh-1	Hap A	84	93	30	7536	243	-63	306	161	-1	176	-18	677	84	40	24	221	125	215	138	48	19			Mean Temperature of Driest Quarter	BIO9	°C * 10
Boot-1	Hap A	85	69	35	4525	190	-2	192	59	105	144	28	995	107	56	23	318	184	227	263	54.4	-3.2667			Mean Temperature of Warmest Quarter	BIO10	°C * 10
Bor-4	Hap A	72	86	30	6981	221	-59	280	159	-7	159	-20	626	88	30	40	251	93	251	97	49.4013	16.2326			Mean Temperature of Coldest Quarter	BIO11	°C * 10
Bs-1	Hap A	96	84	33	6226	241	-11	252	176	30	176	17	816	101	52	22	271	162	271	165	47.5	7.5			Annual Precipitation	BIO12	mm
Bsch-0	Hap A	98	89	33	6474	246	-22	268	180	26	180	13	653	71	41	16	202	133	202	142	50.0167	8.6667			Precipitation of Wettest Month	BIO13	mm
Bu-0	Hap A	78	85	32	6402	216	-42	258	158	4	158	-6	756	84	46	16	230	152	230	167	50.5	9.5			Precipitation of Driest Month	BIO14	mm
Ca-0	Hap A	91	80	31	6290	231	-21	252	172	50	172	10	644	64	40	15	190	127	190	148	50.2981	8.26607			Precipitation Seasonality	BIO15	Coefficient of Variation
Chat-1	Hap A	106	88	36	5544	241	1	240	44	68	177	34	642	63	47	9	178	145	152	166	48.0717	1.33867			Precipitation of Wettest Quarter	BIO16	mm
CIBC-17	Hap A	98	79	34	5234	225	-3	228	40	61	166	31	701	71	43	14	207	150	160	182	51.4083	-0.6383			Precipitation of Driest Quarter	BIO17	mm
CIBC-5	Hap A	98	79	34	5234	225	-3	228	40	61	166	31	701	71	43	14	207	150	160	182	51.4083	-0.6383			Precipitation of Warmest Quarter	BIO18	mm
Ct-1	Hap A	175	102	40	5457	316	61	255	155	245	247	111	503	108	4	72	241	23	50	183	37.3	15			Precipitation of Coldest Quarter	BIO19	mm
Do-0	Hap A	81	75	31	6064	213	-27	240	13	39	157	2	849	85	55	12	233	182	225	219	50.7224	8.2372			Latitude
Dra-0	Hap A	70	85	30	6953	217	-61	278	156	-10	156	-23	640	89	31	40	256	96	256	100	49.4167	16.2667			Longitude
Duk	Hap A	83	90	31	7168	237	-52	289	172	2	172	-12	594	82	29	38	232	92	232	95	49.1	16.2
Eden-1	Hap A	33	83	25	8592	205	-126	331	134	-33	146	-76	655	74	38	24	207	117	184	148	62.877	18.177
Ei-2	Hap A	72	68	30	5701	192	-30	222	8	33	144	-1	1043	116	69	15	305	225	280	290	50.3	6.3
En-1	Hap A	97	87	32	6552	243	-22	265	180	25	180	12	606	66	37	18	192	118	192	130	50	8.5
Es-0	Hap A	51	68	22	8034	212	-90	302	145	-16	158	-48	637	78	31	31	220	99	199	129	60.1997	24.5682
Est-0	Hap A	52	66	21	8290	210	-92	302	63	-16	159	-53	637	74	28	30	214	98	183	129	58.3	25.3
Est-1	Hap A	52	66	21	8290	210	-92	302	63	-16	159	-53	637	74	28	30	214	98	183	129	58.3	25.3
Fei-0	Hap A	137	94	41	4445	263	39	224	89	193	195	81	1205	174	13	53	484	81	85	484	40.5	-8.32
Ga-0	Hap A	81	77	31	6091	214	-29	243	158	39	158	2	750	73	48	13	213	154	213	188	50.3	8
Gel-1	Hap A	100	77	34	5539	224	-1	225	170	58	170	29	766	74	50	12	220	160	220	177	51.0167	5.86667
Gie-0	Hap A	93	82	31	6426	235	-23	258	159	50	174	9	693	70	42	13	199	150	187	158	50.584	8.67825
Gr-1	Hap A	85	101	31	7651	252	-66	318	181	-17	181	-17	863	123	31	43	354	108	354	108	47	15.5
Gu-0	Hap A	81	77	31	6091	214	-29	243	158	39	158	2	750	73	48	13	213	154	213	188	50.3	8
Gy-0	Hap A	105	83	35	5439	234	3	231	110	67	173	34	646	61	44	9	176	141	159	160	49	2
Ha-0	Hap A	88	82	33	6089	222	-22	244	165	42	165	10	666	73	39	18	211	134	211	147	52.3721	9.73569
Hau-0	Hap A	84	62	27	6175	210	-19	229	158	31	165	10	618	67	33	20	191	111	182	140	55.675	12.5686
Hey-1	Hap A	99	77	34	5586	222	-3	225	170	57	170	27	768	74	50	12	219	159	219	181	51.25	5.9
Hi-0	Hap A	94	73	33	5320	213	-3	216	67	50	161	27	800	81	46	16	230	158	213	193	52	5
Hs-0	Hap A	84	79	32	5999	215	-25	240	160	40	160	7	760	80	48	16	233	155	233	178	52.24	9.44
In-0	Hap A	33	80	31	6208	166	-90	256	110	-48	110	-48	1101	152	58	34	420	188	420	188	47.5	11.5
Je-0	Hap A	87	84	33	6219	229	-24	253	167	17	167	8	561	77	31	29	200	103	200	103	50.927	11.587
Jea	Hap A	152	83	37	5097	269	45	224	128	217	219	90	808	119	17	42	317	90	117	231	43.6833	7.33333
Jl-3	Hap A	90	91	30	7321	246	-49	295	180	7	180	-8	518	75	23	42	209	73	209	76	49.2	16.6166
Kas-2	Hap A	-73	109	27	9650	126	-268	394	46	-172	47	-200	66	13	2	52	29	9	26	11	35	77
Kl-5	Hap A	101	83	34	5943	235	-8	243	176	59	176	24	778	83	52	17	244	157	244	177	50.95	6.9666
Kn-0	Hap A	67	79	26	8071	225	-77	302	167	-32	167	-39	613	77	28	28	217	99	217	112	54.8969	23.8924
Kz-9	Hap A	26	113	23	13022	270	-201	471	169	-129	187	-143	297	38	17	28	104	53	94	57	49.5	73.1
Lip-0	Hap A	86	91	29	7755	244	-67	311	180	-6	180	-21	720	102	33	40	290	105	290	109	50	19.3
LL-0	Hap A	148	69	31	5347	268	47	221	159	218	219	84	752	99	36	24	244	152	178	160	41.59	2.49
Lm-2	Hap A	106	91	38	5391	241	2	239	46	175	175	37	692	69	50	11	203	154	154	192	48	0.5
Lp2-2	Hap A	68	85	30	7002	216	-64	280	155	-12	155	-25	648	93	31	40	262	95	262	102	49.38	16.81
Lp2-6	Hap A	68	85	30	7002	216	-64	280	155	-12	155	-25	648	93	31	40	262	95	262	102	49.38	16.81
Mh-0	Hap A	87	77	32	5835	215	-19	234	161	45	161	12	872	86	57	13	249	183	249	220	50.95	7.5
Mnz-0	Hap A	98	83	32	6390	240	-18	258	179	57	179	15	553	61	33	20	177	102	177	118	50.001	8.26664
Mt-0	Hap A	175	109	48	4491	286	60	226	116	227	230	116	132	33	0	93	83	0	1	83	32.34	22.46
Mz-0	Hap A	84	79	31	6249	222	-27	249	164	42	164	4	716	69	45	13	204	145	204	172	50.3	8.3
N13	Hap A	19	78	21	9455	204	-154	358	125	-95	141	-104	644	91	26	35	235	96	223	109	61.36	34.15
Nd-1	Hap A	89	89	32	6718	238	-34	272	174	14	174	1	636	74	38	18	198	128	198	139	50	10
NFA-10	Hap A	98	79	34	5234	225	-3	228	40	61	166	31	701	71	43	14	207	150	160	182	51.4083	-0.6383
NFA-8	Hap A	98	79	34	5234	225	-3	228	40	61	166	31	701	71	43	14	207	150	160	182	51.4083	-0.6383
No-0	Hap A	81	76	29	6730	221	-38	259	166	3	166	-6	627	79	36	26	221	113	221	121	51.0581	13.2995
Nw-0	Hap A	87	80	31	6322	227	-25	252	153	45	168	6	735	70	46	11	206	156	201	175	50.5	8.5
Old-1	Hap A	87	75	32	5748	212	-17	229	161	42	161	14	775	80	44	17	236	146	236	176	53.1667	8.2
Or-0	Hap A	93	80	32	6184	229	-18	247	171	51	171	13	652	65	41	14	192	130	192	153	50.3827	8.01161
Ove-0	Hap A	88	75	32	5800	213	-16	229	161	41	161	14	761	81	39	18	233	141	233	168	53.3422	8.42255
Per-1	Hap A	20	82	19	11462	234	-185	419	163	-51	163	-132	609	78	25	34	218	86	218	105	58	56.3167
Petergof	Hap A	45	73	22	8954	219	-107	326	144	-63	161	-69	678	85	30	32	240	104	235	121	59	29
Pla-0	Hap A	154	70	31	5313	273	53	220	164	90	224	90	660	86	32	26	221	133	165	133	41.5	2.25
Pro-0	Hap A	121	98	44	4280	246	24	222	99	176	178	69	840	114	41	28	283	145	153	219	43.25	-6
Pu2-23	Hap A	76	86	30	7083	227	-57	284	164	-5	164	-18	596	85	28	41	241	87	241	90	49.42	16.36
Ra-0	Hap A	107	104	39	5819	253	-12	265	164	44	182	32	688	85	38	27	221	121	216	128	46	3.3
Rak-2	Hap A	85	91	31	7127	240	-49	289	174	5	174	-9	607	83	30	37	235	96	235	98	49	16
Ren-1	Hap A	112	78	38	4621	225	22	203	63	103	171	54	735	83	47	18	230	154	158	207	48.5	-1.41
Rou-0	Hap A	108	86	38	5102	233	8	225	78	71	173	43	671	71	43	14	201	143	153	177	49.4424	1.09849
Sap-0	Hap A	75	91	32	7002	229	-55	284	164	-4	164	-16	670	89	35	34	253	116	253	119	49.49	14.24
Se-0	Hap A	151	120	37	6838	342	19	323	104	244	244	70	498	68	5	48	183	33	33	163	38.3333	-3.53333
Sg-1	Hap A	92	83	30	6722	237	-32	269	177	17	177	4	1004	127	54	30	367	169	367	180	47.6667	9.5
Sha	Hap A	157	132	35	8389	360	-12	372	107	250	264	46	451	97	0	81	231	2	5	169	38.35	68.48
Si-0	Hap A	86	76	31	5980	217	-21	238	147	45	162	9	828	81	54	12	226	176	226	210	50.8738	8.02341
Sorbo	Hap A	157	132	35	8389	360	-12	372	107	250	264	46	451	97	0	81	231	2	5	169	38.35	68.48
Sp-0	Hap A	91	82	30	6877	238	-32	270	178	42	178	1	570	68	35	21	186	111	186	127	52.5339	13.181
Sq-1	Hap A	98	79	34	5234	225	-3	228	40	61	166	31	701	71	43	14	207	150	160	182	51.4083	-0.6383
Sq-8	Hap A	98	79	34	5234	225	-3	228	40	61	166	31	701	71	43	14	207	150	160	182	51.4083	-0.6383
St-0	Hap A	72	63	23	7114	220	-44	264	157	12	168	-14	495	59	24	28	168	79	155	109	59	18
Tottarp-2	Hap A	73	60	25	6182	198	-33	231	147	18	154	-2	672	73	38	20	205	120	193	161	55.95	13.85
Ts-1	Hap A	161	71	32	5212	277	56	221	172	208	229	96	644	106	23	36	231	110	142	141	41.7194	2.93056
Ts-5	Hap A	161	71	32	5212	277	56	221	172	208	229	96	644	106	23	36	231	110	142	141	41.7194	2.93056
Tscha-1	Hap A	80	94	33	6544	224	-55	279	161	6	161	-8	1066	132	57	27	370	181	370	195	47.0748	9.9042
Tu-0	Hap A	125	91	30	7250	285	-16	301	163	30	216	30	813	100	38	27	274	132	203	132	45	7.5
Uk-1	Hap A	105	85	32	6433	251	-10	261	187	22	187	22	806	103	46	26	273	150	273	150	48.0333	7.7667
Ull2-3	Hap A	76	61	26	6234	204	-30	234	152	22	159	1	640	71	36	21	198	113	185	151	56.0648	13.9707
Ull-2-5	Hap A	76	61	26	6234	204	-30	234	152	22	159	1	640	71	36	21	198	113	185	151	56.0648	13.9707
Uod-1	Hap A	83	100	33	7178	244	-55	299	174	1	174	-11	875	118	46	34	331	155	331	160	48.3	14.45
Uod-7	Hap A	83	100	33	7178	244	-55	299	174	1	174	-11	875	118	46	34	331	155	331	160	48.3	14.45
Utrecht	Hap A	93	75	34	5317	213	-5	218	66	49	160	26	804	79	47	16	232	157	217	195	52.0918	5.1145
Ven-1	Hap A	93	76	34	5452	214	-7	221	159	50	162	24	784	74	47	14	218	154	217	191	52.0333	5.55
Wa-1	Hap A	79	83	27	7876	239	-60	299	178	-16	178	-24	490	70	22	39	192	68	192	76	52.3	21
Wei-0	Hap A	82	76	30	6186	219	-31	250	160	13	160	2	1172	145	71	27	414	221	414	224	47.25	8.26
Wil-2	Hap A	64	81	26	8313	224	-87	311	167	-37	167	-45	656	81	33	26	224	112	224	126	54.6833	25.3167
Ws-0	Hap A	67	87	25	9081	242	-100	342	179	-44	179	-53	624	87	30	34	241	99	241	111	52.3	30
Wt-5	Hap A	86	79	32	5967	217	-23	240	162	43	162	10	744	79	47	16	230	151	230	172	52.3	9.3
Zdr-1	Hap A	73	86	30	6974	222	-59	281	159	-7	159	-20	623	87	30	40	249	93	249	97	49.3853	16.2544
Zü-1	Hap A	93	78	30	6383	234	-23	257	173	22	173	10	1087	132	65	26	381	201	381	205	47.3667	8.55
Alst-1	Hap B	69	71	36	4522	177	-18	195	21	88	128	12	1064	112	67	18	332	206	240	297	54.8	-2.4333
Bur-0	Hap B	93	68	39	3889	190	17	173	74	106	144	47	942	98	61	16	277	191	224	255	54.1	-6.2
Co	Hap B	162	100	44	4257	289	62	227	107	215	217	107	914	128	9	53	367	60	65	367	40.2077	-8.42639
Edi-0	Hap B	83	74	38	4239	189	-4	193	117	48	138	30	743	73	45	16	218	146	192	178	55.9494	-3.16028
Rhen-1	Hap B	91	76	34	5410	212	-8	220	62	49	160	22	800	76	49	14	221	159	220	196	51.9667	5.56667
Tamm-27	Hap B	51	72	23	7905	214	-89	303	143	-15	156	-46	609	73	29	31	209	94	189	124	60	23.5
Tha-1	Hap B	96	60	29	5227	206	3	203	110	50	161	31	775	85	44	20	237	147	203	185	52.08	4.3
Ty-0	Hap B	89	64	35	4369	186	4	182	44	111	147	35	1778	213	88	29	604	281	338	544	56.4278	-5.23439
