# Supplementary material for: Local auxin biosynthesis acts downstream of brassinosteroids to trigger root foraging for nitrogen
Source: Nat Commun. 2021 Sep 14;12:5437. doi: 10.1038/s41467-021-25250-x (PMC8440578; doi:10.1038/s41467-021-25250-x)
Supplement: Supplementary file 10 — Source Data [file 41467_2021_25250_MOESM10_ESM.xlsx]

## Sheet: Fig. 1
Fig. 1b	Genotype	Average LR length (cm)			Fig. 1c	Genotype	Average LR length (LN/HN)		Fig. 1d	Chr	Position (Mb)	P-value	-log10 (P-value)	FDR adjusted p-value		Fig. 1e	Chr	Position (bp)	P-value	-log10 (P-value)		Fig. 1g	N treatment	Genotype	Plant 1	Plant 2	Plant 3	Plant 4	Plant 5	Plant 6	Plant 7	Plant 8	Plant 9	Plant 10	Plant 11	Plant 12	Plant 13	Plant 14	Plant 15	Plant 16	Plant 17	Plant 18	Plant 19	Plant 20		Average	s.e.m
		HN	LN			Aa-0	1.83525			4H	2.7249	2.43097e-07	6.61422	0.0507301			4H	14179387	0.0574701	1.24056			HN	Col_0	6.759	7.2933	7.1532	7.3691	7.7331	7.1496	7.0418	7.6029	7.3852	7.6985	7.1762	7.7797	8.056	7.9283	8.1822	7.8087	6.5781	7.3443	7.4061	6.9619		7.42036	0.0909999
	Aa-0	0.489071	0.899254			Ak-1	2.38958			4H	14.1927	4.73635e-07	6.32456	0.0507301			4H	14179417	0.802371	0.0956247			LN	Col_0	8.5107	9.0227	8.5735	8.5073	8.7051	8.249	9.2344	8.4409	8.337	8.5805	7.9652	8.8118	7.8121	8.2729	7.3788	7.8869	8.138	8.4254	7.7804			8.34908	0.104328
	Ak-1	0.33263	0.793514			Alc-0	2.06216			2H	9.59624	9.76668e-07	6.01025	0.0697093			4H	14179748	0.966414	0.0148366			HN	yuc8-1	7.6586	7.8009	7.2926	7.3414	7.3299	7.6695	7.7123	7.9141	7.9125	8.0581	7.5856	7.1235	7.5483	7.0538	7.3717							7.55819	0.0773333
	Alc-0	0.390033	0.79388			Alst-1	2.00021			4H	14.2297	1.67394e-06	5.77626	0.0893663			4H	14179968	0.308513	0.510726			LN	yuc8-1	7.1358	8.2139	8.2653	8.5007	7.6569	7.3681	7.9736	8.581	8.5316	8.0652	8.5564	7.7998	8.2976	7.3268	8.2793	8.6055	8.2008					8.0799	0.110612
	Alst-1	0.351699	0.700275			Amel-1	1.66934			4H	14.7314	4.53829e-06	5.34311	0.194358			4H	14180853	0.0275982	1.55912			HN	yuc8-2	7.399	7.3604	7.8045	8.1624	8.0589	7.944	7.963	7.5768	8.5289	7.8934	7.5757	7.7389	7.2922	6.9263	6.9797	6.9071	7.9741	6.6772	7.6793	7.3962		7.56831	0.0954136
	Amel-1	0.41561	0.695414			An-1	1.76432			3H	20.7462	7.30324e-06	5.13648	0.231787			4H	14181697	0.0137368	1.86211			LN	yuc8-2	7.7045	8.1349	8.1026	7.9983	8.1154	8.361	8.0865	7.9586	8.306	8.5256	8.4047	8.34	8.1636	8.0799	8.5779	7.9293	8.4479	8.1032	7.7962	8.0195		8.15778	0.0524545
	An-1	0.569224	1.00128			An-2	1.96161			4H	14.1893	7.57975e-06	5.12035	0.231787			4H	14181792	0.814589	0.0890613
	An-2	0.45799	0.894055			Ang-0	2.311			1H	0.85139	3.37996e-05	4.47109	0.244732			4H	14181888	0.0763062	1.11744		Fig. 1h	HN	Col_0	0.66295	0.742286	0.688079	0.860132	0.900872	0.965013	0.862437	0.7889	0.87503	0.815948	0.75949	0.733447	0.90394	0.812576	0.810233	0.848079	0.793737	0.716335	0.63698	0.737283		0.795687	0.0184436
	Ang-0	0.359344	0.830539			Ann-1	2.11493			1H	2.8481	3.2897e-05	4.48284	0.244732			4H	14182348	0.296778	0.527568			LN	Col_0	1.27461	1.24397	1.03674	1.31388	1.28765	1.19124	1.22531	1.25166	1.02649	1.14262	1.22035	1.05681	1.26507	1.20206	1.55341	1.18752	1.12713	1.11024	0.978405			1.19448	0.0297992
	Ann-1	0.418607	0.885748			Arby-1	1.69226			1H	25.1759	3.09464e-05	4.50939	0.244732			4H	14182878	0.0281178	1.55102			HN	yuc8-1	0.688659	0.676615	0.667837	0.574578	0.589375	0.713509	0.785695	0.644773	0.742081	0.773895	0.684274	0.824025	0.789935	0.672213	0.766356							0.706255	0.0189978
	Arby-1	0.495694	0.828648			Ba-1	2.13573			1H	25.1817	1.29771e-05	4.88682	0.244732			4H	14183173	0.2325	0.633577			LN	yuc8-1	0.795787	0.978433	1.0057	0.918955	0.800605	0.757705	0.947591	0.966957	0.889557	0.824825	0.978791	0.96119	1.19345	0.711556	1.04991	0.738876	0.767687					0.899269	0.0305442
	Ba-1	0.339615	0.706949			Ba1-2	1.8032			1H	25.1899	1.98954e-05	4.70125	0.244732			4H	14183494	0.0480361	1.31843			HN	yuc8-2	0.715525	0.634196	0.677718	0.805739	0.754711	0.757489	0.89582	0.660944	0.780219	0.821857	0.910917	0.950726	0.839169	0.784006	0.7618	0.764369	0.799968	0.631111	0.684275	0.696167		0.754643	0.0208901
	Ba1-2	0.454622	0.815235			Bay-0	1.82775			2H	0.612484	2.70168e-05	4.56837	0.244732			4H	14184088	0.264849	0.577002			LN	yuc8-2	0.822095	0.872746	0.862913	1.08453	0.937585	1.05463	1.12933	0.938056	1.03149	0.932548	1.14877	1.13569	0.979041	0.923933	1.01416	0.940118	0.969657	1.04076	0.923935	0.813347		0.977767	0.0223986
	Bay-0	0.529215	0.967108			Bla-1	2.29429			2H	1.029	1.11762e-05	4.95171	0.244732			4H	14185199	0.259061	0.586597
	Bla-1	0.330969	0.756146			Blh-1	2.25667			2H	1.02969	3.42726e-05	4.46505	0.244732			4H	14186593	0.932333	0.0304289		Fig. 1j	N treatment	Genotype	Plant 1	Plant 2	Plant 3	Plant 4	Plant 5	Plant 6	Plant 7	Plant 8	Plant 9	Plant 10	Plant 11	Plant 12	Plant 13	Plant 14	Plant 15	Plant 16	Plant 17	Plant 18	Plant 19	Plant 20	Plant 21	Plant 22	Average	s.e.m
	Blh-1	0.386584	0.868119			Boot-1	2.01699			2H	11.9716	3.1437e-05	4.50256	0.244732			4H	14187410	0.209572	0.678667			HN	Col_0	7.1733	7.1055	7.3147	7.0981	7.883	7.3312	7.1861	8.0626	7.7172	7.1459	7.0977	8.0558	7.259	7.3711	7.5819	6.2729	6.7887	7.5607	7.2573	7.1585			7.32106	0.0935235
	Boot-1	0.363618	0.732407			Bor-1	1.75848			2H	19.6284	2.59782e-05	4.58539	0.244732			4H	14189259	7.57975e-06	5.12035			LN	Col_0	8.3535	8.0435	8.201	7.9654	7.696	8.095	7.9002	8.1096	8.5216	8.1436	8.3408	8.0467	8.4553	7.8591	8.3763	7.9736	7.6986	7.6223	8.2187	8.0763	8.3275		8.09641	0.0550226
	Bor-1	0.580345	1.02037			Bor-4	1.62381			3H	20.8054	2.37665e-05	4.62404	0.244732			4H	14190857	1.07082e-05	4.97029				yucQ	7.5304	6.744	7.6243	7.2198	7.5793	7.8335	6.4886	5.2671	6.4911	6.477	7.7136	6.8829	7.5795	7.7706	6.1598	6.6586	7.0904	6.5652	6.9112	7.7431	7.2584	6.3055	6.99518	0.141063
	Bor-4	0.575081	0.917201			Br-0	2.12921			3H	20.8882	3.33626e-05	4.47674	0.244732			4H	14192732	4.73635e-07	6.32456			LN	yucQ	7.6867	7.1928	6.7499	6.8596	7.801	7.3397	5.8603	7.266	7.1312	7.4214	7.8366	7.6686	7.7034	7.5675	6.9461	7.9578	8.0358						7.35438	0.131932
	Br-0	0.397716	0.838822			Bs-1	1.73353			3H	20.9008	2.70824e-05	4.56731	0.244732			4H	14192951	0.00284189	2.54639
	Bs-1	0.463391	0.789217			Bs-2	1.88859			3H	20.9516	2.77308e-05	4.55704	0.244732			4H	14193224	0.162289	0.789712		Fig. 1k	HN	Col_0	0.554119	0.799512	0.629259	0.615353	0.727214	0.818889	0.644082	0.713118	0.845778	0.683505	0.657907	0.768067	0.640765	0.71264	0.74825	0.581944	0.789737	0.637	0.813674	0.699053			0.703993	0.0187795
	Bs-2	0.54982	1.01697			Bsch-0	2.32891			4H	9.65855	1.29506e-05	4.88771	0.244732			4H	14193326	0.86174	0.0646238			LN	Col_0	1.1078	0.946437	1.23643	1.02492	1.04432	1.10877	1.20969	1.12629	0.989078	1.02129	0.981381	1.0795	1.13006	1.09437	0.979842	1.0471	1.13581	1.03784	0.969411	1.08063	0.89645		1.0594	0.0185387
	Bsch-0	0.32189	0.748098			Bu-0	1.76267			4H	11.1565	1.86708e-05	4.72884	0.244732			4H	14193494	0.221412	0.654798			HN	yucQ	0.733353	0.726893	0.531975	0.598187	0.550081	0.584626	0.693657	0.620275	0.521941	0.552	0.514282	0.554506	0.601912	0.637083	0.653509	0.421793	0.910633	0.650606	0.792231	0.654912	0.70835	0.670064	0.63104	0.022731
	Bu-0	0.540313	0.94754			Bur-0	2.15044			4H	13.3831	1.46627e-05	4.83379	0.244732			4H	14193713	0.0143086	1.8444			LN	yucQ	0.737447	0.753211	0.734536	0.729035	0.6103	0.587213	0.476108	0.833643	0.975255	0.604738	0.569186	0.5564	0.721762	0.811417	0.645475	0.615147	0.665322						0.683894	0.0295462
	Bur-0	0.415727	0.879152			Ca-0	1.89878			4H	13.7265	2.80272e-05	4.55242	0.244732			4H	14196602	0.000335271	3.4746
	Ca-0	0.630516	1.18428			CAM-16	1.79255			4H	14.1909	1.07082e-05	4.97029	0.244732			4H	14196729	0.000941053	3.02639
	CAM-16	0.380583	0.682075			Cha-0	1.9629			5H	0.155509	3.1856e-05	4.49681	0.244732			4H	14197153	0.972193	0.0122476
	Cha-0	0.691278	1.36242			Chat-1	2.04664			5H	8.56454	2.44339e-05	4.61201	0.244732			4H	14197388	0.00195357	2.70917
	Chat-1	0.326214	0.667399			CIBC-17	1.86213			5H	8.56466	1.99801e-05	4.6994	0.244732			4H	14198206	0.00121793	2.91438
	CIBC-17	0.676351	1.25305			CIBC-5	2.00372			5H	21.0945	2.10607e-05	4.67653	0.244732			4H	14199197	0.510618	0.291904
	CIBC-5	0.362627	0.722236			Co	1.22526			4H	9.65816	3.55908e-05	4.44866	0.245813			4H	14199449	0.00121793	2.91438
	Co	0.430477	0.528187			Co-2	2.28317			2H	9.58734	4.45524e-05	4.35113	0.258018			4H	14200708	0.00121793	2.91438
	Co-2	0.669299	1.48051			Co-3	2.86487			2H	9.58769	4.31502e-05	4.36502	0.258018			4H	14201523	0.123841	0.907136
	Co-3	0.325774	0.923554			Co-4	1.87686			3H	8.19293	4.44549e-05	4.35208	0.258018			4H	14201793	0.262631	0.580654
	Co-4	0.399556	0.751854			Col-0	1.81315			4H	13.3573	4.05811e-05	4.39168	0.258018			4H	14202014	0.151368	0.819965
	Col-0	0.800873	1.44906			Com-1	2.18014			4H	13.726	4.30517e-05	4.36601	0.258018			4H	14202039	0.00392933	2.40568
	Com-1	0.287402	0.623096			Ct-1	2.22665			5H	2.91267	4.18161e-05	4.37866	0.258018			4H	14202243	0.00101563	2.99326
	Ct-1	0.496674	1.0845			Cvi-0	2.66737			1H	25.1892	4.6278e-05	4.33463	0.260804			4H	14202303	0.102021	0.991311
	Cvi-0	0.353221	0.875759			Da-0	2.106			1H	1.81923	6.71326e-05	4.17307	0.280177			4H	14202503	0.247943	0.605648
	Da-0	0.290529	0.605831			Di-1	2.47266			1H	16.3679	7.0555e-05	4.15147	0.280177			4H	14202941	0.134844	0.870169
	Di-1	0.404876	0.997595			Do-0	1.69138			1H	25.1897	6.25498e-05	4.20377	0.280177			4H	14203077	0.00229618	2.63899
	Do-0	0.494698	0.836525			Dra-0	1.87766			1H	27.8776	5.46484e-05	4.26242	0.280177			4H	14203303	0.134844	0.870169
	Dra-0	0.403971	0.723171			DraIV1-14	1.84465			2H	1.02895	6.11417e-05	4.21366	0.280177			4H	14203493	0.161446	0.791973
	DraIV1-14	0.503518	0.856681			Duk	2.6183			2H	1.0308	6.11417e-05	4.21366	0.280177			4H	14204348	0.290513	0.536834
	Duk	0.317949	0.76499			Ede-1	2.05209			2H	7.61139	7.32561e-05	4.13516	0.280177			4H	14205690	0.247436	0.606536
	Ede-1	0.471143	0.967409			Eden-1	2.3304			2H	9.63029	6.18702e-05	4.20852	0.280177			4H	14206009	0.247436	0.606536
	Eden-1	0.269416	0.62995			Edi-0	1.39114			3H	2.10613	6.60717e-05	4.17998	0.280177			4H	14206728	0.208814	0.680241
	Edi-0	0.454303	0.63076			Ei-2	2.07202			3H	8.41255	5.66164e-05	4.24706	0.280177			4H	14206977	0.248683	0.604354
	Ei-2	0.499841	1.02577			En-1	1.73906			3H	20.8052	7.26138e-05	4.13898	0.280177			4H	14207135	0.168216	0.774134
	En-1	0.535369	0.921991			Ep-0	2.05082			4H	6.58782	7.2056e-05	4.14233	0.280177			4H	14207683	0.151772	0.818809
	Ep-0	0.451594	0.913547			Es-0	1.45923			4H	13.6743	6.75538e-05	4.17035	0.280177			4H	14207724	0.000313212	3.50416
	Es-0	0.640214	0.922813			Est-0	1.87704			4H	14.2564	5.44476e-05	4.26402	0.280177			4H	14208731	0.108925	0.962874
	Est-0	0.77611	1.44743			Est-1	1.8459			4H	18.1401	7.27893e-05	4.13793	0.280177			4H	14208773	0.033785	1.47128
	Est-1	0.487066	0.881965			Fei-0	2.21828			5H	0.152899	5.19603e-05	4.28433	0.280177			4H	14209801	0.349212	0.456911
	Fei-0	0.363972	0.789401			Fi-1	2.47963			5H	2.92452	7.11326e-05	4.14793	0.280177			4H	14210271	0.118662	0.92569
	Fi-1	0.408952	0.945069			Ga-0	2.16275			5H	2.92521	6.14365e-05	4.21157	0.280177			4H	14210558	0.349212	0.456911
	Ga-0	0.427209	0.8915			Gd-1	2.22688			1H	13.4535	9.004e-05	4.04556	0.299985			4H	14210782	0.349212	0.456911
	Gd-1	0.448225	0.946547			Ge-1	2.60708			1H	16.364	0.00010161	3.99306	0.299985			4H	14210834	0.0458839	1.33834
	Ge-1	0.334643	0.816133			Gel-1	1.8005			1H	25.1761	9.77597e-05	4.00984	0.299985			4H	14210961	0.461617	0.335718
	Gel-1	0.391752	0.700488			Gie-0	1.99457			1H	25.1774	9.77597e-05	4.00984	0.299985			4H	14211251	0.349212	0.456911
	Gie-0	0.601658	1.1913			GOT-7	1.84473			1H	25.1788	8.96965e-05	4.04722	0.299985			4H	14211478	0.306918	0.512978
	GOT-7	0.537513	0.982311			Gr-1	2.00285			1H	25.1845	9.77597e-05	4.00984	0.299985			4H	14211630	0.982527	0.0076553
	Gr-1	0.399434	0.800312			Gu-0	2.05426			1H	25.1848	9.77597e-05	4.00984	0.299985			4H	14211736	0.349212	0.456911
	Gu-0	0.40065	0.824411			Gy-0	2.28522			2H	10.2686	9.72626e-05	4.01205	0.299985			4H	14212113	0.738049	0.131915
	Gy-0	0.3583	0.813789			Ha-0	1.86807			2H	19.6069	0.000102307	3.9901	0.299985			4H	14212342	0.738049	0.131915
	Ha-0	0.51736	0.967288			Hau-0	2.02453			4H	12.783	9.94428e-05	4.00243	0.299985			4H	14213553	0.800447	0.0966674
	Hau-0	0.389508	0.784428			Hey-1	2.15339			4H	13.6695	9.96475e-05	4.00153	0.299985			4H	14213879	0.432913	0.3636
	Hey-1	0.476374	1.01538			Hi-0	2.27199			4H	15.4846	8.21925e-05	4.08517	0.299985			4H	14215701	0.000372181	3.42925
	Hi-0	0.408377	0.906678			Hl-3	2.0551			5H	2.91536	8.30151e-05	4.08084	0.299985			4H	14216291	0.0376845	1.42384
	Hl-3	0.422439	0.843675			HOG	1.56726			5H	2.9168	9.23116e-05	4.03474	0.299985			4H	14216781	0.771691	0.112557
	HOG	0.432597	0.65116			HR-10	2.06349			5H	2.92471	9.23116e-05	4.03474	0.299985			4H	14216820	0.0376845	1.42384
	HR-10	0.401643	0.825383			HR-5	1.70006			5H	2.92576	9.23116e-05	4.03474	0.299985			4H	14217243	0.977128	0.0100484
	HR-5	0.435776	0.738922			Hs-0	2.17181			5H	10.5725	0.000100372	3.99839	0.299985			4H	14217368	0.00150251	2.82318
	Hs-0	0.449341	0.979674			HSm	2.08803			4H	13.3557	0.000105247	3.97779	0.300376			4H	14217558	0.0432421	1.36409
	HSm	0.482357	1.0077			In-0	2.20868			4H	13.356	0.000105247	3.97779	0.300376
	In-0	0.502218	1.0953			Je-0	1.9185			3H	8.76663	0.000107442	3.96882	0.302606
	Je-0	0.44325	0.831813			JEA	2.48509			1H	0.317357	0.00012191	3.91396	0.309074
	JEA	0.451314	1.10084			Jl-3	2.29415			1H	25.1795	0.000112431	3.94911	0.309074
	Jl-3	0.578477	1.27719			Jm-1	2.13887			1H	25.193	0.000126431	3.89815	0.309074
	Jm-1	0.390471	0.834577			Kä-0	1.76787			2H	9.59602	0.000129402	3.88806	0.309074
	Kä-0	0.464501	0.805236			Kas-2	2.36931			2H	12.3284	0.000130396	3.88474	0.309074
	Kas-2	0.5351	1.24993			Kelsterbach-2	2.06391			2H	16.261	0.00013275	3.87696	0.309074
	Kelsterbach-2	0.463376	0.95462			Kil-0	2.4877			2H	19.5164	0.000123473	3.90843	0.309074
	Kil-0	0.342967	0.827618			Kin-0	2.1885			3H	0.335093	0.000133903	3.87321	0.309074
	Kin-0	0.473331	1.0359			Kl-5	2.02122			3H	11.4994	0.000129154	3.88889	0.309074
	Kl-5	0.433059	0.876196			Kn-0	2.05173			3H	16.2294	0.000114603	3.9408	0.309074
	Kn-0	0.447673	0.918876			Kno-18	1.89294			3H	17.373	0.000134285	3.87197	0.309074
	Kno-18	0.401252	0.75988			Kr-0	1.69171			3H	20.8055	0.000131282	3.88179	0.309074
	Kr-0	0.695655	1.18519			Krot-2	1.94255			4H	13.647	0.000130634	3.88394	0.309074
	Krot-2	0.497733	0.957644			Kz-1	2.07783			5H	0.152976	0.000113695	3.94426	0.309074
	Kz-1	0.431242	0.890098			Kz-9	2.20155			5H	2.91237	0.00012082	3.91786	0.309074
	Kz-9	0.627808	1.37092			LAC-5	2.10999			5H	2.92034	0.000124534	3.90471	0.309074
	LAC-5	0.385399	0.806586			Lc-0	2.1227			5H	26.5453	0.000115966	3.93567	0.309074
	Lc-0	0.323021	0.650057			LDV-14	2.40436			3H	8.19284	0.000141056	3.85061	0.321204
	LDV-14	0.323257	0.768235			LDV-58	1.93601			1H	0.589688	0.000165421	3.78141	0.330668
	LDV-58	0.358767	0.694421			Ler-1	1.84845			1H	2.9613	0.000186625	3.72903	0.330668
	Ler-1	0.610435	1.12915			Li-3	1.64229			1H	3.76901	0.000159083	3.79838	0.330668
	Li-3	0.69397	1.13675			Li-7	1.97781			1H	5.80011	0.000164221	3.78457	0.330668
	Li-7	0.436411	0.86072			Lip-0	2.07861			1H	6.16091	0.000151492	3.81961	0.330668
	Lip-0	0.529525	1.09485			LL-0	1.69687			1H	8.4451	0.000159765	3.79652	0.330668
	LL-0	0.459607	0.787068			Lm-2	1.97573			1H	13.0798	0.000148705	3.82768	0.330668
	Lm-2	0.53557	1.02258			Löv-5	2.38676			1H	16.1674	0.00017736	3.75114	0.330668
	Löv-5	0.401487	0.952395			Lp2-2	2.05562			1H	16.6852	0.000161004	3.79316	0.330668
	Lp2-2	0.387765	0.794804			Lp2-6	2.01308			1H	22.8429	0.000193016	3.71441	0.330668
	Lp2-6	0.427733	0.858041			Lz-0	1.7754			1H	25.1857	0.000189474	3.72245	0.330668
	Lz-0	0.651772	1.15769			Mh-0	2.19636			2H	1.03123	0.000167903	3.77494	0.330668
	Mh-0	0.370609	0.807838			Mh-1	2.34998			2H	1.03149	0.000170659	3.76787	0.330668
	Mh-1	0.35909	0.830385			MIB-28	2.25637			2H	4.4689	0.000186418	3.72951	0.330668
	MIB-28	0.328131	0.728719			MNF-Pot-48	2.43774			2H	4.51354	0.000149121	3.82646	0.330668
	MNF-Pot-48	0.32882	0.791015			Mnz-0	1.6976			2H	9.58703	0.00018831	3.72513	0.330668
	Mnz-0	0.391986	0.666436			Mrk-0	2.02705			2H	9.58759	0.00018831	3.72513	0.330668
	Mrk-0	0.391407	0.798908			Mt-0	1.71721			2H	16.9571	0.0001916	3.71761	0.330668
	Mt-0	0.476759	0.818929			Mz-0	1.90812			2H	17.0203	0.000178167	3.74917	0.330668
	Mz-0	0.575122	1.08576			N13	1.76029			3H	0.773844	0.000154417	3.8113	0.330668
	N13	0.326288	0.572251			Na-1	1.77688			3H	8.29282	0.000180431	3.74369	0.330668
	Na-1	0.513756	0.886277			Nd-1	1.84462			3H	11.6963	0.000186718	3.72881	0.330668
	Nd-1	0.691422	1.27218			NFA-10	1.91016			3H	20.9543	0.000194646	3.71075	0.330668
	NFA-10	0.624958	1.19285			NFA-8	1.8858			3H	23.2762	0.000173499	3.7607	0.330668
	NFA-8	0.575977	1.08473			No-0	1.91776			4H	2.21725	0.000194631	3.71079	0.330668
	No-0	0.491601	0.910141			Nok-1	1.87844			4H	2.4423	0.000169835	3.76997	0.330668
	Nok-1	0.483708	0.896792			Nw-0	2.23992			4H	5.16988	0.000193037	3.71436	0.330668
	Nw-0	0.439859	0.960733			Nz1	2.1785			4H	9.65812	0.000171317	3.7662	0.330668
	Nz1	0.391387	0.836889			Old-1	1.86732			5H	21.0326	0.00015859	3.79972	0.330668
	Old-1	0.494902	0.924076			Or-0	2.43476			5H	21.647	0.000151733	3.81892	0.330668
	Or-0	0.431153	1.05488			Ors-1	1.75802			5H	25.0799	0.000172371	3.76354	0.330668
	Ors-1	0.637773	1.12355			Ors-2	1.89657			5H	25.0925	0.000161579	3.79161	0.330668
	Ors-2	0.503078	0.940941			Ove-0	1.72585			1H	0.863498	0.000199649	3.69973	0.336497
	Ove-0	0.583284	1.0007			Oy-0	1.92093			2H	1.68029	0.000202367	3.69386	0.338413
	Oy-0	0.427019	0.822031			Pa-1	2.21119			2H	9.6026	0.000204197	3.68995	0.338826
	Pa-1	0.328331	0.723091			PAR-3	2.88684			4H	5.18547	0.000208465	3.68097	0.343247
	PAR-3	0.296779	0.855368			Per-1	1.7241			2H	17.825	0.000218529	3.66049	0.353762
	Per-1	0.732697	1.26845			Petergof	2.20796			4H	14.2292	0.000219809	3.65796	0.353762
	Petergof	0.477673	0.850448			PHW-10	1.70629			4H	14.2588	0.000216621	3.6643	0.353762
	PHW-10	0.597425	0.967865			PHW-33	2.40964			1H	16.3217	0.000239319	3.62102	0.353909
	PHW-33	0.390216	0.934718			Pla-0	1.88369			1H	22.8632	0.000238664	3.62221	0.353909
	Pla-0	0.488265	0.913465			Pn-0	2.068			1H	25.1894	0.000229591	3.63905	0.353909
	Pn-0	0.371229	0.763321			Pna-10	1.81351			1H	26.911	0.000232891	3.63285	0.353909
	Pna-10	0.324886	0.587407			Pog-0	2.497			2H	4.46946	0.000234567	3.62973	0.353909
	Pog-0	0.232897	0.579934			Pr-0	1.91103			2H	5.59935	0.000239019	3.62157	0.353909
	Pr-0	0.358661	0.674944			Pro-0	2.27303			2H	5.83548	0.000235887	3.6273	0.353909
	Pro-0	0.460044	1.00768			Pu2-23	2.00251			3H	1.02578	0.000231426	3.63559	0.353909
	Pu2-23	0.362221	0.724389			Pu2-7	2.24447			3H	20.9523	0.000225089	3.64765	0.353909
	Pu2-7	0.346082	0.742784			Ra-0	2.02076			3H	20.9525	0.000225089	3.64765	0.353909
	Ra-0	0.224762	0.457366			Rak-2	1.90713			4H	11.9021	0.000228427	3.64125	0.353909
	Rak-2	0.535303	1.05646			Ren-1	2.37129			4H	14.554	0.000239741	3.62026	0.353909
	Ren-1	0.200462	0.425788			Rhen-1	2.03651			1H	1.9244	0.000244112	3.61241	0.355459
	Rhen-1	0.379808	0.764859			Ri-0	2.42742			3H	9.12427	0.000243231	3.61398	0.355459
	Ri-0	0.401754	0.978946			RLD-2	1.84686			5H	9.49959	0.000249009	3.60378	0.360139
	RLD-2	0.562637	1.02094			Rmx-A02	1.90187			4H	10.1249	0.000252288	3.5981	0.362433
	Rmx-A02	0.361229	0.688599			Rmx-A180	1.7479			2H	19.587	0.00025787	3.5886	0.36314
	Rmx-A180	0.349407	0.602939			Rou-0	1.95048			3H	8.98655	0.000256663	3.59064	0.36314
	Rou-0	0.350308	0.685026			RRS-10	1.60512			5H	18.1186	0.000255967	3.59182	0.36314
	RRS-10	0.288051	0.461659			RRS-7	2.25363			1H	1.23106	0.000265647	3.5757	0.369234
	RRS-7	0.296369	0.649195			Rsch-4	1.63517			3H	0.341908	0.000265561	3.57584	0.369234
	Rsch-4	0.513946	0.839159			Rubeszhnoe	1.51089			2H	9.58672	0.000274753	3.56106	0.369881
	Rubeszhnoe	0.594	0.895598			S96	2.14624			2H	9.58829	0.000274753	3.56106	0.369881
	S96	0.486256	1.00974			Sap-0	2.21242			2H	11.5126	0.000272524	3.5646	0.369881
	Sap-0	0.441324	0.96527			Sapporo-0	1.83534			3H	1.36316	0.0002719	3.56559	0.369881
	Sapporo-0	0.422656	0.7699			Se-0	1.73539			4H	13.6764	0.0002684	3.57122	0.369881
	Se-0	0.442857	0.765663			Sg-1	2.07573			5H	21.0737	0.000279612	3.55344	0.37407
	Sg-1	0.262935	0.547554			Sh-0	2.05383			1H	25.1839	0.000284785	3.54548	0.37755
	Sh-0	0.388528	0.787454			Shahdara	1.38313			1H	26.7993	0.00029115	3.53588	0.37755
	Shahdara	0.705295	0.975013			Si-0	1.67241			2H	19.573	0.000287708	3.54105	0.37755
	Si-0	0.425051	0.710253			Sorbo	1.3662			3H	5.76113	0.000293196	3.53284	0.37755
	Sorbo	0.497856	0.682574			Sp-0	1.81577			5H	2.92326	0.000291215	3.53579	0.37755
	Sp-0	0.402691	0.730977			Sq-1	1.76008			5H	2.92509	0.000291215	3.53579	0.37755
	Sq-1	0.297247	0.517169			Sq-8	1.40851			5H	18.8904	0.00029456	3.53083	0.37755
	Sq-8	0.584344	0.803348			St-0	2.03136			1H	1.92566	0.000331455	3.47958	0.378375
	St-0	0.443357	0.890802			TAMM-2	1.57347			1H	3.83246	0.000320676	3.49393	0.378375
	TAMM-2	0.473743	0.739457			Tamm-27	1.60228			1H	5.61819	0.000320391	3.49432	0.378375
	Tamm-27	0.441574	0.713168			Tha-1	2.11167			1H	9.37727	0.000332325	3.47844	0.378375
	Tha-1	0.386748	0.785191			Tottarp-2	1.78591			1H	16.3902	0.000319393	3.49567	0.378375
	Tottarp-2	0.504222	0.904797			Ts-1	2.19082			2H	2.82427	0.000325821	3.48702	0.378375
	Ts-1	0.423617	0.91752			Ts-5	1.76617			2H	19.5495	0.000309939	3.50872	0.378375
	Ts-5	0.543068	0.949959			Tscha-1	1.7954			3H	1.84713	0.000330675	3.4806	0.378375
	Tscha-1	0.541388	0.969624			Tsu-0	2.16632			3H	3.74136	0.000310602	3.5078	0.378375
	Tsu-0	0.412409	0.889611			Tsu-1	2.12185			3H	17.6874	0.000323828	3.48969	0.378375
	Tsu-1	0.437381	0.923182			Tu-0	1.96191			3H	18.1657	0.000306495	3.51358	0.378375
	Tu-0	0.456121	0.873547			Ty-0	1.46864			3H	19.1381	0.000300131	3.52269	0.378375
	Ty-0	0.607396	0.829674			Uk-1	2.12701			3H	20.9541	0.000330423	3.48093	0.378375
	Uk-1	0.347032	0.725948			Ull2-3	1.84696			3H	21.1394	0.000312544	3.50509	0.378375
	Ull2-3	0.547224	1.00367			Ull-2-5	1.54897			3H	22.151	0.000322579	3.49136	0.378375
	Ull-2-5	0.369545	0.577659			Uod-1	2.83952			4H	13.3886	0.000329333	3.48236	0.378375
	Uod-1	0.220487	0.627992			Uod-7	2.10253			4H	14.2077	0.000313212	3.50416	0.378375
	Uod-7	0.293318	0.606995			Utrecht	2.12766			4H	14.3156	0.000302355	3.51948	0.378375
	Utrecht	0.465722	0.986869			Van-0	1.5565			4H	14.372	0.000312051	3.50577	0.378375
	Van-0	0.802458	1.23357			Var-2-1	1.99277			5H	5.6081	0.000306982	3.51289	0.378375
	Var-2-1	0.468963	0.929661			Ven-1	2.61073			5H	16.3762	0.000316785	3.49923	0.378375
	Ven-1	0.350206	0.915432			Wa-1	1.65551			4H	14.1966	0.000335271	3.4746	0.379709
	Wa-1	0.738767	1.32068			Wa-1	1.65551			4H	18.1509	0.000337172	3.47215	0.379853
	Wa-1	0.773744	1.2755			WAR	2.25373			5H	14.1915	0.00035228	3.45311	0.394795
	WAR	0.379384	0.85323			Wei-0	2.0057			1H	9.37598	0.000380839	3.41926	0.399295
	Wei-0	0.541637	1.0753			Wil-2	1.62386			2H	4.48956	0.000367225	3.43507	0.399295
	Wil-2	0.711627	1.13918			Ws-0	1.60184			2H	9.6282	0.000358955	3.44496	0.399295
	Ws-0	0.462106	0.728858			Ws-2	2.03115			2H	19.5867	0.000385753	3.41369	0.399295
	Ws-2	0.712988	1.42825			Wt-5	2.56861			2H	19.609	0.000377229	3.4234	0.399295
	Wt-5	0.323235	0.830798			Yo-0	1.81505			3H	11.8875	0.000370417	3.43131	0.399295
	Yo-0	0.548745	0.982844			Zdr-1	1.48173			3H	17.3035	0.000388007	3.41116	0.399295
	Zdr-1	0.656339	0.974456			Zdr-6	2.02283			4H	8.84453	0.000381405	3.41861	0.399295
	Zdr-6	0.521375	1.05162			Zü-1	2.24287			4H	13.727	0.000377095	3.42355	0.399295
	Zü-1	0.464117	1.03655							4H	14.2157	0.000372181	3.42925	0.399295
										4H	14.2178	0.000378221	3.42225	0.399295
										4H	14.3733	0.000375454	3.42544	0.399295
										4H	14.7335	0.000376366	3.42439	0.399295
										4H	17.1565	0.000382387	3.4175	0.399295
										4H	17.7183	0.000385054	3.41448	0.399295
										4H	17.8875	0.000365373	3.43726	0.399295
										5H	20.1056	0.000386509	3.41284	0.399295
										3H	21.0554	0.000392268	3.40642	0.401748
										2H	9.58863	0.000403669	3.39397	0.406909
										2H	19.5606	0.000404911	3.39264	0.406909
										3H	23.2425	0.000400541	3.39735	0.406909
										4H	17.2635	0.000402189	3.39557	0.406909
										4H	11.5087	0.000415829	3.38109	0.413994
										4H	13.7427	0.000414046	3.38295	0.413994
										5H	8.79211	0.00041892	3.37787	0.41514
										1H	2.21491	0.000429164	3.36738	0.418429
										1H	2.7579	0.000426971	3.3696	0.418429
										1H	2.75904	0.000426971	3.3696	0.418429
										4H	9.6587	0.000430725	3.3658	0.418429
										5H	14.1912	0.000433968	3.36254	0.418429
										5H	14.1919	0.000433968	3.36254	0.418429
										1H	0.019819	0.000445139	3.3515	0.420941
										1H	8.34447	0.000454194	3.34276	0.420941
										2H	6.65611	0.000455444	3.34157	0.420941
										2H	19.5672	0.000453661	3.34327	0.420941
										2H	19.5825	0.000451391	3.34545	0.420941
										2H	19.6569	0.000439727	3.35682	0.420941
										3H	2.46449	0.000455744	3.34128	0.420941
										3H	17.8857	0.000456239	3.34081	0.420941
										4H	8.5041	0.000454868	3.34211	0.420941
										5H	14.3148	0.000442721	3.35387	0.420941
										2H	4.47867	0.000458457	3.3387	0.421172
										1H	26.809	0.000460845	3.33645	0.421557
										1H	5.3929	0.000465776	3.33182	0.423123
										2H	9.59958	0.000469957	3.32794	0.423123
										4H	0.655269	0.000470464	3.32747	0.423123
										5H	20.1066	0.00046774	3.33	0.423123
										1H	1.09533	0.000482769	3.31626	0.430242
										1H	13.6947	0.000486968	3.3125	0.430242
										4H	11.365	0.000486197	3.31319	0.430242
										4H	16.787	0.000488429	3.3112	0.430242
										5H	18.1164	0.000482847	3.31619	0.430242
										3H	20.7396	0.000499855	3.30116	0.438502
										1H	1.92367	0.00051663	3.28682	0.441227
										1H	2.77907	0.000517391	3.28618	0.441227
										1H	11.5881	0.000514715	3.28843	0.441227
										1H	26.7966	0.000512731	3.29011	0.441227
										3H	0.891473	0.000512246	3.29052	0.441227
										4H	17.1998	0.000512207	3.29055	0.441227
										5H	21.094	0.000510978	3.2916	0.441227
										5H	3.14378	0.000523991	3.28068	0.445083
										3H	15.8466	0.000532254	3.27388	0.446782
										5H	4.50977	0.000530457	3.27535	0.446782
										5H	24.9275	0.000528767	3.27674	0.446782
										1H	4.64333	0.000544053	3.26436	0.450668
										1H	8.20673	0.00054951	3.26002	0.450668
										1H	9.37606	0.000545906	3.26288	0.450668
										1H	9.37718	0.000549253	3.26023	0.450668
										4H	13.6494	0.000540367	3.26731	0.450668
										5H	1.93229	0.000551621	3.25836	0.450668
										5H	10.2145	0.000550251	3.25944	0.450668
										1H	17.3285	0.000559092	3.25252	0.451601
										3H	23.1368	0.000557739	3.25357	0.451601
										4H	8.37399	0.000558796	3.25275	0.451601
										1H	9.3741	0.00056781	3.2458	0.451823
										1H	9.37423	0.00056781	3.2458	0.451823
										2H	4.51178	0.000563439	3.24915	0.451823
										4H	13.0838	0.000563672	3.24897	0.451823
										3H	10.1342	0.000574873	3.24043	0.454067
										4H	7.00985	0.000574605	3.24063	0.454067
										1H	2.71432	0.000620468	3.20728	0.456561
										1H	5.6337	0.000586375	3.23182	0.456561
										1H	8.46714	0.00059268	3.22718	0.456561
										1H	9.04556	0.000601403	3.22083	0.456561
										1H	9.37663	0.000585969	3.23213	0.456561
										1H	16.3511	0.000628056	3.202	0.456561
										1H	16.3706	0.000631531	3.19961	0.456561
										1H	17.3285	0.000599398	3.22228	0.456561
										1H	17.3296	0.000634653	3.19746	0.456561
										1H	20.0206	0.000624104	3.20474	0.456561
										1H	26.7961	0.000614659	3.21137	0.456561
										1H	27.3119	0.000605672	3.21776	0.456561
										2H	4.48741	0.000635101	3.19716	0.456561
										2H	5.71418	0.000599432	3.22226	0.456561
										2H	13.9331	0.000639416	3.19422	0.456561
										2H	13.9337	0.000639416	3.19422	0.456561
										2H	13.934	0.000639416	3.19422	0.456561
										2H	16.3191	0.000627418	3.20244	0.456561
										2H	19.6095	0.000593746	3.2264	0.456561
										3H	8.75318	0.000604902	3.21831	0.456561
										3H	10.7108	0.000639767	3.19398	0.456561
										3H	14.9334	0.00063477	3.19738	0.456561
										4H	17.1545	0.000639886	3.1939	0.456561
										4H	17.2469	0.000592537	3.22728	0.456561
										4H	17.4948	0.000639151	3.1944	0.456561
										5H	4.74688	0.000613507	3.21218	0.456561
										5H	9.04774	0.000593907	3.22628	0.456561
										5H	13.9722	0.000632678	3.19882	0.456561
										5H	25.8468	0.00062877	3.20151	0.456561
										1H	25.1853	0.000643888	3.19119	0.45789
										4H	14.2231	0.000648958	3.18778	0.459967
										2H	16.991	0.000652333	3.18553	0.460833
										2H	4.48767	0.00065835	3.18154	0.460859
										2H	5.7181	0.000660339	3.18023	0.460859
										3H	3.49368	0.000660981	3.17981	0.460859
										5H	22.9853	0.000658436	3.18149	0.460859
										1H	8.4044	0.000669487	3.17426	0.461249
										1H	11.3114	0.000663878	3.17791	0.461249
										1H	12.1349	0.000699051	3.15549	0.461249
										1H	12.5819	0.000682544	3.16587	0.461249
										1H	13.067	0.000676033	3.17003	0.461249
										1H	23.5369	0.000702483	3.15336	0.461249
										2H	0.32362	0.000689654	3.16137	0.461249
										2H	10.5132	0.000699919	3.15495	0.461249
										2H	10.5448	0.00069561	3.15763	0.461249
										2H	18.5975	0.000699555	3.15518	0.461249
										3H	9.01687	0.000694955	3.15804	0.461249
										3H	18.8434	0.000691867	3.15998	0.461249
										3H	20.8034	0.000698335	3.15594	0.461249
										4H	1.13818	0.00068572	3.16385	0.461249
										4H	4.86413	0.000696078	3.15734	0.461249
										4H	13.0799	0.000701034	3.15426	0.461249
										4H	17.4938	0.000671372	3.17304	0.461249
										5H	0.413369	0.000683749	3.1651	0.461249
										5H	19.5024	0.000698008	3.15614	0.461249
										1H	16.3765	0.000725969	3.13908	0.470044
										1H	16.391	0.000724466	3.13998	0.470044
										1H	28.8524	0.000721481	3.14178	0.470044
										4H	8.53932	0.000718772	3.14341	0.470044
										4H	17.8924	0.000726857	3.13855	0.470044
										5H	25.0591	0.000737801	3.13206	0.475684
										1H	9.37694	0.000748511	3.1258	0.476143
										1H	17.3282	0.000776202	3.11003	0.476143
										2H	4.48339	0.000761516	3.11832	0.476143
										2H	19.6572	0.00077162	3.1126	0.476143
										2H	19.6612	0.00077162	3.1126	0.476143
										2H	19.6624	0.00077162	3.1126	0.476143
										2H	19.6808	0.00077162	3.1126	0.476143
										3H	14.9256	0.00077753	3.10928	0.476143
										3H	17.3119	0.000769868	3.11358	0.476143
										4H	2.88611	0.000768183	3.11454	0.476143
										4H	8.83366	0.000780778	3.10747	0.476143
										4H	9.34506	0.000740991	3.13019	0.476143
										4H	11.1642	0.00077942	3.10823	0.476143
										4H	11.6036	0.000767639	3.11484	0.476143
										4H	14.6007	0.00075527	3.1219	0.476143
										4H	15.9578	0.000774807	3.11081	0.476143
										4H	17.3111	0.000764269	3.11675	0.476143
										5H	17.0522	0.000746949	3.12671	0.476143
										5H	20.1065	0.000765357	3.11614	0.476143
										1H	10.7159	0.000784876	3.1052	0.477283
										1H	5.93175	0.000788935	3.10296	0.478392
										3H	0.781484	0.000791208	3.10171	0.478415
										1H	16.3577	0.000793741	3.10032	0.478595
										2H	5.72781	0.000797273	3.09839	0.479374
										1H	16.3154	0.000820534	3.0859	0.479829
										1H	16.3562	0.000825811	3.08312	0.479829
										1H	16.3712	0.000833684	3.079	0.479829
										1H	16.3908	0.000833684	3.079	0.479829
										2H	4.48329	0.000809546	3.09176	0.479829
										2H	8.66843	0.000833898	3.07889	0.479829
										2H	13.0986	0.000839491	3.07598	0.479829
										2H	19.6655	0.000838073	3.07672	0.479829
										3H	1.03352	0.000820008	3.08618	0.479829
										3H	5.25806	0.000842863	3.07424	0.479829
										3H	5.31655	0.000838073	3.07672	0.479829
										3H	13.6645	0.000820952	3.08568	0.479829
										3H	15.7673	0.000812218	3.09033	0.479829
										3H	17.3731	0.000811129	3.09091	0.479829
										3H	20.9596	0.000821328	3.08548	0.479829
										3H	22.1472	0.000841465	3.07496	0.479829
										4H	5.73568	0.000816496	3.08805	0.479829
										4H	6.50929	0.000823742	3.08421	0.479829
										5H	2.89541	0.000840867	3.07527	0.479829
										5H	24.273	0.000807291	3.09297	0.479829
										1H	0.566941	0.000847499	3.07186	0.480305
										1H	26.5496	0.000849704	3.07073	0.480305
										2H	18.5187	0.000850431	3.07036	0.480305
										1H	0.727782	0.00085825	3.06639	0.483388
										1H	13.5905	0.000860407	3.0653	0.483388
										1H	16.3764	0.000879572	3.05573	0.484458
										2H	1.03699	0.000877823	3.05659	0.484458
										2H	19.5412	0.000886808	3.05217	0.484458
										3H	1.53357	0.000866611	3.06218	0.484458
										3H	7.46089	0.000882206	3.05443	0.484458
										3H	21.3284	0.000887207	3.05197	0.484458
										4H	13.7255	0.000884812	3.05315	0.484458
										4H	13.7261	0.000884812	3.05315	0.484458
										4H	13.7262	0.000884812	3.05315	0.484458
										4H	13.7278	0.000884812	3.05315	0.484458
										4H	13.7279	0.000884812	3.05315	0.484458
										1H	2.71336	0.000897221	3.0471	0.48868
										4H	13.0862	0.000902448	3.04458	0.490279
										1H	17.8026	0.000912903	3.03958	0.494703
										3H	15.9906	0.000916435	3.0379	0.495363
										1H	2.08187	0.000923615	3.03451	0.495491
										1H	8.44284	0.000941159	3.02634	0.495491
										2H	12.135	0.00092688	3.03298	0.495491
										2H	12.3255	0.000932461	3.03037	0.495491
										2H	13.1037	0.000939783	3.02697	0.495491
										2H	19.4973	0.000939358	3.02717	0.495491
										3H	10.9402	0.000944668	3.02472	0.495491
										3H	20.8475	0.000929281	3.03185	0.495491
										4H	14.1967	0.000941053	3.02639	0.495491
										4H	14.6164	0.000942385	3.02577	0.495491
										5H	7.72978	0.000932554	3.03033	0.495491
										5H	17.5912	0.00093246	3.03037	0.495491
										5H	23.3224	0.000946764	3.02376	0.495491
										3H	22.1574	0.000956087	3.0195	0.497935
										5H	0.772597	0.000955057	3.01997	0.497935
										3H	3.37607	0.000960106	3.01768	0.498815
										2H	17.0151	0.000965402	3.01529	0.500038
										5H	13.4401	0.000967132	3.01451	0.500038
										1H	17.8024	0.000981422	3.00814	0.503775
										1H	26.6492	0.000977505	3.00988	0.503775
										5H	19.5078	0.000981277	3.00821	0.503775
										5H	8.56633	0.000983912	3.00704	0.503845
										1H	23.498	0.000993756	3.00272	0.506714
										3H	20.9537	0.000994248	3.00251	0.506714
										3H	8.74173	0.00099762	3.00103	0.507225
										1H	19.6927	0.00100659	2.99715	0.510328
										4H	7.84496	0.00100849	2.99633	0.510328
										4H	14.2022	0.00101563	2.99326	0.512073
										5H	6.95347	0.00101673	2.9928	0.512073
										1H	8.35379	0.00103094	2.98676	0.512086
										3H	0.026819	0.00102342	2.98995	0.512086
										3H	0.357697	0.0010283	2.98788	0.512086
										3H	17.451	0.00102646	2.98866	0.512086
										4H	10.1286	0.00102116	2.99091	0.512086
										4H	14.2693	0.00103111	2.9867	0.512086
										5H	16.5978	0.00103466	2.9852	0.512663
										1H	2.74719	0.00104208	2.9821	0.515146
										1H	1.92491	0.00115391	2.93783	0.516742
										1H	2.00636	0.00119828	2.92144	0.516742
										1H	2.10235	0.00117543	2.9298	0.516742
										1H	2.75216	0.00119961	2.92096	0.516742
										1H	5.91308	0.00123825	2.90719	0.516742
										1H	8.22636	0.00114721	2.94036	0.516742
										1H	8.22784	0.00114721	2.94036	0.516742
										1H	8.46216	0.0012107	2.91696	0.516742
										1H	8.46744	0.00123181	2.90946	0.516742
										1H	8.46975	0.00112425	2.94914	0.516742
										1H	9.94645	0.00112262	2.94977	0.516742
										1H	10.3745	0.00111733	2.95182	0.516742
										1H	15.9677	0.00122274	2.91266	0.516742
										1H	15.9701	0.00122274	2.91266	0.516742
										1H	16.3527	0.00116795	2.93257	0.516742
										1H	16.3531	0.00124568	2.90459	0.516742
										1H	16.3666	0.00116278	2.9345	0.516742
										1H	16.3723	0.00107726	2.96768	0.516742
										1H	16.3888	0.00118068	2.92787	0.516742
										1H	16.3903	0.00117631	2.92948	0.516742
										1H	16.3918	0.00114111	2.94267	0.516742
										1H	16.8495	0.00119764	2.92167	0.516742
										1H	17.3294	0.00106651	2.97204	0.516742
										1H	17.6727	0.00124411	2.90514	0.516742
										1H	19.9376	0.00124518	2.90477	0.516742
										1H	21.6248	0.00106067	2.97442	0.516742
										1H	22.3969	0.00121801	2.91435	0.516742
										1H	30.4243	0.0011812	2.92768	0.516742
										2H	0.321672	0.00123559	2.90813	0.516742
										2H	0.321928	0.00123559	2.90813	0.516742
										2H	0.962552	0.00110802	2.95545	0.516742
										2H	1.68318	0.00108947	2.96278	0.516742
										2H	5.74304	0.00123963	2.90671	0.516742
										2H	7.28623	0.00124373	2.90527	0.516742
										2H	9.60569	0.0011371	2.9442	0.516742
										2H	9.62745	0.00111567	2.95247	0.516742
										2H	10.5185	0.00123445	2.90853	0.516742
										2H	15.9225	0.00108847	2.96319	0.516742
										2H	16.3126	0.00111869	2.95129	0.516742
										3H	0.371891	0.00115172	2.93865	0.516742
										3H	2.63418	0.0010544	2.97699	0.516742
										3H	3.73944	0.00107843	2.96721	0.516742
										3H	7.50421	0.00124233	2.90576	0.516742
										3H	7.88526	0.00120039	2.92068	0.516742
										3H	12.5256	0.00107045	2.97043	0.516742
										3H	13.1071	0.00121474	2.91551	0.516742
										3H	16.7068	0.00113553	2.9448	0.516742
										3H	17.8234	0.00112038	2.95064	0.516742
										3H	18.0615	0.00112575	2.94856	0.516742
										3H	20.9536	0.00117678	2.92931	0.516742
										3H	20.9547	0.00122115	2.91323	0.516742
										3H	23.2327	0.00121501	2.91542	0.516742
										4H	7.43116	0.00115647	2.93687	0.516742
										4H	7.43119	0.00115647	2.93687	0.516742
										4H	11.56	0.00107291	2.96944	0.516742
										4H	13.3868	0.00106514	2.97259	0.516742
										4H	13.6718	0.0011909	2.92413	0.516742
										4H	14.0649	0.00116758	2.93271	0.516742
										4H	14.1982	0.00121793	2.91438	0.516742
										4H	14.1994	0.00121793	2.91438	0.516742
										4H	14.2007	0.00121793	2.91438	0.516742
										4H	15.7832	0.00107756	2.96756	0.516742
										4H	17.1964	0.00122769	2.91091	0.516742
										4H	17.2255	0.00118955	2.92462	0.516742
										4H	17.2294	0.00106589	2.97229	0.516742
										4H	17.394	0.00113156	2.94632	0.516742
										4H	17.6385	0.00113121	2.94646	0.516742
										4H	18.4651	0.00106471	2.97277	0.516742
										5H	2.08881	0.00122504	2.91185	0.516742
										5H	2.30192	0.00112273	2.94972	0.516742
										5H	2.91829	0.00113595	2.94464	0.516742
										5H	2.91899	0.00105011	2.97876	0.516742
										5H	4.5768	0.00115775	2.93638	0.516742
										5H	6.87947	0.00121845	2.91419	0.516742
										5H	9.10906	0.00112721	2.948	0.516742
										5H	9.79137	0.00121578	2.91515	0.516742
										5H	10.4838	0.0012428	2.9056	0.516742
										5H	12.1775	0.00116183	2.93486	0.516742
										5H	12.6368	0.00116953	2.93199	0.516742
										5H	18.4537	0.00118008	2.92809	0.516742
										5H	21.7053	0.00112889	2.94735	0.516742
										5H	24.8945	0.00119332	2.92324	0.516742
										5H	26.5288	0.00120393	2.9194	0.516742
										1H	1.08818	0.00125352	2.90187	0.518989
										1H	27.4184	0.00126101	2.89928	0.521082
										2H	5.7289	0.00126433	2.89814	0.521447
										1H	13.4535	0.00127634	2.89403	0.525387
										2H	4.47912	0.00128478	2.89117	0.526996
										3H	20.8061	0.00128517	2.89104	0.526996
										4H	4.87024	0.00128951	2.88957	0.527765
										3H	3.74001	0.00129771	2.88682	0.528091
										3H	3.74065	0.00129771	2.88682	0.528091
										5H	8.31785	0.00129342	2.88826	0.528091
										1H	25.1772	0.00130197	2.8854	0.528821
										2H	18.6172	0.00130668	2.88383	0.529727
										5H	17.2874	0.00131268	2.88184	0.531154
										3H	20.9549	0.00131576	2.88082	0.531364
										5H	4.98737	0.00131816	2.88003	0.531364
										5H	13.5454	0.0013239	2.87815	0.532673
										1H	7.7964	0.00134996	2.86968	0.534513
										1H	19.6407	0.00134827	2.87022	0.534513
										2H	1.10349	0.00134226	2.87216	0.534513
										3H	10.6202	0.00135471	2.86815	0.534513
										3H	15.9697	0.00134735	2.87052	0.534513
										3H	17.8	0.0013315	2.87566	0.534513
										3H	23.2699	0.00135594	2.86776	0.534513
										4H	1.83789	0.00133971	2.87299	0.534513
										5H	10.6164	0.00135104	2.86933	0.534513
										5H	17.0533	0.00135062	2.86947	0.534513
										5H	19.8197	0.00134719	2.87057	0.534513
										4H	5.74229	0.0013618	2.86589	0.535835
										1H	0.446756	0.00142654	2.84572	0.539147
										1H	1.07631	0.00138738	2.8578	0.539147
										1H	1.09233	0.00138738	2.8578	0.539147
										1H	2.02458	0.0014685	2.83313	0.539147
										1H	2.07231	0.00140631	2.85192	0.539147
										1H	5.29647	0.00146853	2.83312	0.539147
										1H	8.27553	0.00138587	2.85828	0.539147
										1H	8.35688	0.00151923	2.81838	0.539147
										1H	8.39324	0.00142968	2.84476	0.539147
										1H	9.37547	0.00142893	2.84499	0.539147
										1H	10.6651	0.00142709	2.84555	0.539147
										1H	12.4219	0.00151515	2.81954	0.539147
										1H	13.5902	0.0014877	2.82749	0.539147
										1H	16.3771	0.00146867	2.83308	0.539147
										1H	16.5625	0.0015075	2.82174	0.539147
										1H	25.19	0.0014188	2.84808	0.539147
										1H	25.2179	0.00152134	2.81777	0.539147
										1H	27.3856	0.00151698	2.81902	0.539147
										1H	27.4117	0.00139447	2.85559	0.539147
										2H	4.48306	0.00143863	2.84205	0.539147
										2H	5.71767	0.00150573	2.82225	0.539147
										2H	9.59896	0.00150708	2.82186	0.539147
										2H	9.59971	0.00150708	2.82186	0.539147
										2H	9.74595	0.00149448	2.82551	0.539147
										2H	12.2955	0.00147506	2.83119	0.539147
										2H	19.6601	0.00142623	2.84581	0.539147
										3H	0.892656	0.00139373	2.85582	0.539147
										3H	1.5108	0.00150401	2.82275	0.539147
										3H	6.61125	0.00151949	2.8183	0.539147
										3H	6.67538	0.00146408	2.83444	0.539147
										3H	7.47018	0.00142767	2.84537	0.539147
										3H	8.05226	0.00140405	2.85262	0.539147
										3H	11.8806	0.00141467	2.84934	0.539147
										3H	17.8049	0.00139806	2.85447	0.539147
										3H	17.8056	0.00146607	2.83385	0.539147
										3H	22.1507	0.00140237	2.85314	0.539147
										4H	0.472001	0.00144843	2.8391	0.539147
										4H	10.8881	0.00151261	2.82027	0.539147
										4H	14.2174	0.00150251	2.82318	0.539147
										4H	14.2192	0.00150251	2.82318	0.539147
										4H	14.2196	0.00150251	2.82318	0.539147
										4H	14.2205	0.00150251	2.82318	0.539147
										4H	14.2211	0.00150251	2.82318	0.539147
										4H	14.9743	0.00142655	2.84571	0.539147
										4H	15.3137	0.00151526	2.81951	0.539147
										4H	16.2822	0.0014395	2.84179	0.539147
										5H	0.156081	0.00149235	2.82613	0.539147
										5H	0.328629	0.00147561	2.83103	0.539147
										5H	5.11653	0.00149885	2.82424	0.539147
										5H	8.54901	0.00147898	2.83004	0.539147
										5H	8.56444	0.00138485	2.8586	0.539147
										5H	9.19218	0.00148525	2.8282	0.539147
										5H	17.2875	0.00148375	2.82864	0.539147
										5H	18.698	0.00148015	2.82969	0.539147
										5H	20.1042	0.00141612	2.8489	0.539147
										5H	23.6511	0.00144114	2.84129	0.539147
										5H	23.6532	0.00143112	2.84432	0.539147
										5H	24.9135	0.00146241	2.83493	0.539147
										5H	25.1354	0.00147723	2.83055	0.539147
										5H	25.1384	0.00146039	2.83553	0.539147
										1H	1.92771	0.00173818	2.75991	0.541362
										1H	2.72732	0.00171715	2.76519	0.541362
										1H	2.72741	0.00171715	2.76519	0.541362
										1H	2.7291	0.00171715	2.76519	0.541362
										1H	2.73301	0.00171715	2.76519	0.541362
										1H	2.73357	0.00171715	2.76519	0.541362
										1H	2.80446	0.00180819	2.74276	0.541362
										1H	3.22081	0.00160857	2.79356	0.541362
										1H	3.22496	0.00163004	2.7878	0.541362
										1H	5.41042	0.00182856	2.73789	0.541362
										1H	8.22758	0.00164395	2.78411	0.541362
										1H	8.22791	0.00164395	2.78411	0.541362
										1H	8.24384	0.0015711	2.8038	0.541362
										1H	8.29761	0.00181643	2.74078	0.541362
										1H	8.35378	0.00182072	2.73976	0.541362
										1H	8.44285	0.00176005	2.75448	0.541362
										1H	8.44312	0.00176005	2.75448	0.541362
										1H	8.44341	0.00161595	2.79157	0.541362
										1H	8.44534	0.00176005	2.75448	0.541362
										1H	8.44629	0.00176005	2.75448	0.541362
										1H	8.44696	0.00176005	2.75448	0.541362
										1H	8.46711	0.00176005	2.75448	0.541362
										1H	8.46862	0.00176005	2.75448	0.541362
										1H	9.07674	0.00175512	2.75569	0.541362
										1H	11.2959	0.00174466	2.75829	0.541362
										1H	13.0967	0.00176397	2.75351	0.541362
										1H	13.5906	0.00166746	2.77794	0.541362
										1H	16.3483	0.00171891	2.76475	0.541362
										1H	17.3289	0.00161307	2.79235	0.541362
										1H	17.8101	0.00166937	2.77745	0.541362
										1H	19.6526	0.00178042	2.74948	0.541362
										1H	19.9798	0.00162536	2.78905	0.541362
										1H	20.0801	0.00171812	2.76495	0.541362
										1H	23.5783	0.0016264	2.78877	0.541362
										1H	23.7463	0.00170764	2.7676	0.541362
										1H	24.3702	0.00159397	2.79752	0.541362
										1H	24.6731	0.00179226	2.7466	0.541362
										1H	26.8229	0.00182334	2.73913	0.541362
										1H	27.4226	0.00161686	2.79133	0.541362
										1H	29.6058	0.00178201	2.74909	0.541362
										2H	0.321402	0.00168943	2.77226	0.541362
										2H	1.70582	0.00171178	2.76655	0.541362
										2H	5.74499	0.00160233	2.79525	0.541362
										2H	5.75957	0.00156397	2.80577	0.541362
										2H	7.04125	0.00161598	2.79156	0.541362
										2H	7.60781	0.00168571	2.77322	0.541362
										2H	7.61214	0.00159509	2.79722	0.541362
										2H	7.61351	0.00159509	2.79722	0.541362
										2H	7.61362	0.00159509	2.79722	0.541362
										2H	8.79717	0.00168007	2.77467	0.541362
										2H	8.97966	0.0015318	2.8148	0.541362
										2H	13.1038	0.0017439	2.75848	0.541362
										2H	13.814	0.00160373	2.79487	0.541362
										2H	16.2867	0.00173566	2.76054	0.541362
										2H	16.3206	0.0016649	2.77861	0.541362
										2H	16.9923	0.0016125	2.7925	0.541362
										2H	19.5587	0.00170909	2.76723	0.541362
										3H	0.354957	0.00166077	2.77969	0.541362
										3H	1.45494	0.00165266	2.78182	0.541362
										3H	1.79352	0.00174782	2.7575	0.541362
										3H	3.73866	0.0016456	2.78368	0.541362
										3H	3.91478	0.00179755	2.74532	0.541362
										3H	5.24246	0.00157967	2.80143	0.541362
										3H	7.8809	0.00172209	2.76394	0.541362
										3H	7.93681	0.00180325	2.74394	0.541362
										3H	8.16137	0.00155271	2.80891	0.541362
										3H	8.23691	0.00175639	2.75538	0.541362
										3H	8.41343	0.00171434	2.7659	0.541362
										3H	8.75341	0.00172687	2.76274	0.541362
										3H	10.1518	0.00154986	2.80971	0.541362
										3H	10.6225	0.00159203	2.79805	0.541362
										3H	14.4754	0.00160632	2.79417	0.541362
										3H	14.7989	0.00166401	2.77885	0.541362
										3H	15.826	0.00181113	2.74205	0.541362
										3H	16.9234	0.0017456	2.75805	0.541362
										3H	17.8159	0.00162787	2.78838	0.541362
										3H	17.9075	0.00165061	2.78236	0.541362
										3H	18.1992	0.00158414	2.80021	0.541362
										3H	19.1388	0.00164352	2.78423	0.541362
										3H	22.8536	0.00176153	2.75411	0.541362
										4H	0.66442	0.00179292	2.74644	0.541362
										4H	2.85814	0.00182288	2.73924	0.541362
										4H	6.09261	0.00177747	2.7502	0.541362
										4H	6.56062	0.00168562	2.77324	0.541362
										4H	10.1305	0.00178708	2.74786	0.541362
										4H	10.5863	0.00162016	2.79044	0.541362
										4H	10.8548	0.00177394	2.75106	0.541362
										4H	11.9569	0.00155034	2.80957	0.541362
										4H	12.7782	0.00182826	2.73796	0.541362
										4H	12.7784	0.00182826	2.73796	0.541362
										4H	12.779	0.00182826	2.73796	0.541362
										4H	12.7806	0.00182826	2.73796	0.541362
										4H	12.7831	0.00182826	2.73796	0.541362
										4H	13.3671	0.00154762	2.81034	0.541362
										4H	14.062	0.00160362	2.7949	0.541362
										4H	14.0623	0.00160362	2.7949	0.541362
										4H	14.0772	0.00165722	2.78062	0.541362
										4H	14.2197	0.00170358	2.76864	0.541362
										4H	14.6126	0.00157271	2.80335	0.541362
										4H	15.4346	0.00176579	2.75306	0.541362
										4H	16.2569	0.00175055	2.75682	0.541362
										4H	16.359	0.00168797	2.77263	0.541362
										4H	16.4455	0.00181756	2.74051	0.541362
										4H	17.4293	0.00156746	2.8048	0.541362
										4H	18.3878	0.00168114	2.7744	0.541362
										5H	0.34019	0.0016796	2.77479	0.541362
										5H	2.0877	0.00158115	2.80103	0.541362
										5H	5.58735	0.00155677	2.80778	0.541362
										5H	5.87934	0.00178328	2.74878	0.541362
										5H	7.50534	0.00171093	2.76677	0.541362
										5H	10.0708	0.00173196	2.76146	0.541362
										5H	10.6752	0.00170703	2.76776	0.541362
										5H	12.0992	0.00159912	2.79612	0.541362
										5H	14.316	0.00167788	2.77524	0.541362
										5H	17.1284	0.00180862	2.74265	0.541362
										5H	17.4434	0.00154897	2.80996	0.541362
										5H	18.1465	0.00180398	2.74377	0.541362
										5H	20.0749	0.001665	2.77859	0.541362
										5H	24.9894	0.00170237	2.76895	0.541362
										1H	16.4154	0.00184092	2.73497	0.544269
										2H	1.00216	0.00185468	2.73173	0.545584
										3H	7.88125	0.00185414	2.73186	0.545584
										4H	11.7657	0.00185556	2.73152	0.545584
										5H	2.93048	0.00184913	2.73303	0.545584
										1H	2.7277	0.00185993	2.7305	0.546118
										5H	20.0751	0.00186493	2.72934	0.546837
										1H	12.3965	0.00188275	2.72521	0.547771
										1H	13.0784	0.00189621	2.72211	0.547771
										1H	17.7602	0.00189627	2.7221	0.547771
										2H	6.74138	0.00187511	2.72697	0.547771
										3H	10.7289	0.00188926	2.72371	0.547771
										3H	17.8167	0.00189575	2.72222	0.547771
										3H	17.8266	0.00189575	2.72222	0.547771
										4H	8.49817	0.00187884	2.72611	0.547771
										4H	14.2696	0.00188173	2.72544	0.547771
										4H	15.4636	0.00187283	2.7275	0.547771
										5H	16.0444	0.00189473	2.72245	0.547771
										1H	17.8304	0.00190156	2.72089	0.548559
										2H	19.6655	0.00190482	2.72015	0.548759
										1H	9.37282	0.00191085	2.71877	0.548904
										1H	13.6412	0.00190986	2.719	0.548904
										1H	18.4636	0.00191427	2.718	0.548904
										1H	26.5923	0.00193353	2.71365	0.548904
										3H	1.26779	0.00192802	2.71489	0.548904
										3H	8.27515	0.0019216	2.71634	0.548904
										3H	17.8456	0.00191931	2.71685	0.548904
										4H	11.7773	0.00192621	2.7153	0.548904
										5H	5.64749	0.00192954	2.71455	0.548904
										5H	16.2938	0.00193006	2.71443	0.548904
										5H	20.0692	0.00193346	2.71366	0.548904
										1H	1.08711	0.0019428	2.71157	0.549128
										1H	2.05997	0.00195296	2.70931	0.549128
										1H	27.3251	0.00194671	2.7107	0.549128
										2H	1.52609	0.00195729	2.70834	0.549128
										4H	4.72633	0.00194437	2.71122	0.549128
										4H	13.6757	0.00193725	2.71281	0.549128
										4H	14.1974	0.00195357	2.70917	0.549128
										4H	17.1555	0.00194821	2.71037	0.549128
										5H	17.0547	0.0019574	2.70832	0.549128
										1H	1.09865	0.00197278	2.70492	0.549245
										1H	1.63839	0.0019791	2.70353	0.549245
										1H	9.37876	0.00198859	2.70145	0.549245
										1H	12.4497	0.00197404	2.70464	0.549245
										1H	16.3919	0.00198747	2.7017	0.549245
										1H	26.8025	0.00198861	2.70145	0.549245
										2H	16.3121	0.00197691	2.70401	0.549245
										3H	1.88732	0.00197032	2.70546	0.549245
										3H	8.95742	0.00197261	2.70496	0.549245
										3H	15.7675	0.00197686	2.70402	0.549245
										5H	9.63334	0.0019694	2.70567	0.549245
										5H	13.9536	0.00198798	2.70159	0.549245
										1H	5.79304	0.00199908	2.69917	0.551424
										1H	8.43952	0.00201178	2.69642	0.551956
										1H	27.4047	0.00202061	2.69452	0.551956
										3H	1.4551	0.00200889	2.69704	0.551956
										3H	15.5345	0.00201548	2.69562	0.551956
										3H	19.5649	0.00202422	2.69374	0.551956
										4H	10.1314	0.00201649	2.6954	0.551956
										5H	2.62441	0.00201209	2.69635	0.551956
										5H	3.97029	0.00202399	2.69379	0.551956
										5H	11.299	0.0020141	2.69592	0.551956
										4H	11.6039	0.00204026	2.69031	0.555622
										3H	1.26215	0.00205035	2.68817	0.556953
										3H	17.3417	0.00204901	2.68846	0.556953
										3H	18.2177	0.00205312	2.68759	0.556998
										1H	22.8645	0.0020631	2.68548	0.557585
										1H	27.4174	0.00206208	2.68569	0.557585
										2H	4.48838	0.00205992	2.68615	0.557585
										1H	8.46488	0.00206833	2.68438	0.557593
										5H	18.5088	0.00206679	2.6847	0.557593
										1H	11.4062	0.00209473	2.67887	0.558381
										1H	13.6144	0.00207534	2.68291	0.558381
										1H	25.1832	0.00209301	2.67923	0.558381
										2H	1.04524	0.00207916	2.68211	0.558381
										2H	8.7968	0.00209402	2.67902	0.558381
										3H	6.72268	0.00209295	2.67924	0.558381
										4H	11.9284	0.00208441	2.68102	0.558381
										5H	5.68978	0.00207763	2.68243	0.558381
										5H	15.7104	0.00209389	2.67905	0.558381
										1H	2.73022	0.00210408	2.67694	0.558786
										2H	1.03073	0.0021028	2.6772	0.558786
										5H	21.0758	0.00210319	2.67712	0.558786
										5H	2.86951	0.00210761	2.67621	0.55903
										5H	10.5596	0.00211029	2.67566	0.559047
										1H	0.880587	0.00214592	2.66839	0.559496
										1H	1.12273	0.00257553	2.58913	0.559496
										1H	1.92742	0.00263748	2.57881	0.559496
										1H	2.27991	0.00276109	2.55892	0.559496
										1H	2.53574	0.00275357	2.5601	0.559496
										1H	2.89553	0.00221086	2.65544	0.559496
										1H	2.90363	0.00262451	2.58095	0.559496
										1H	2.91837	0.00242079	2.61604	0.559496
										1H	3.24708	0.00242439	2.6154	0.559496
										1H	3.33073	0.00236077	2.62695	0.559496
										1H	4.85905	0.00242064	2.61607	0.559496
										1H	5.03379	0.00215105	2.66735	0.559496
										1H	5.18393	0.00231556	2.63534	0.559496
										1H	5.4879	0.00265092	2.5766	0.559496
										1H	5.85013	0.00243384	2.61371	0.559496
										1H	6.74934	0.00269642	2.56921	0.559496
										1H	6.76942	0.00212828	2.67197	0.559496
										1H	7.10084	0.00219843	2.65789	0.559496
										1H	7.30646	0.00269838	2.5689	0.559496
										1H	8.44146	0.00276048	2.55901	0.559496
										1H	8.44351	0.00276048	2.55901	0.559496
										1H	8.44502	0.00276048	2.55901	0.559496
										1H	8.4468	0.00276048	2.55901	0.559496
										1H	8.44716	0.00238596	2.62234	0.559496
										1H	8.44724	0.00231142	2.63612	0.559496
										1H	8.46234	0.00276048	2.55901	0.559496
										1H	8.46627	0.00223833	2.65008	0.559496
										1H	9.37385	0.00258287	2.5879	0.559496
										1H	9.3745	0.00221667	2.6543	0.559496
										1H	9.37483	0.00234807	2.62929	0.559496
										1H	9.37897	0.00211978	2.67371	0.559496
										1H	9.49451	0.00265705	2.5756	0.559496
										1H	10.6722	0.00274419	2.56159	0.559496
										1H	11.3108	0.00263037	2.57998	0.559496
										1H	13.1237	0.00228293	2.64151	0.559496
										1H	13.615	0.00234298	2.63023	0.559496
										1H	13.6172	0.00234062	2.63067	0.559496
										1H	13.6409	0.00257607	2.58904	0.559496
										1H	13.6416	0.00246108	2.60887	0.559496
										1H	13.6423	0.0025839	2.58772	0.559496
										1H	13.6903	0.00250096	2.60189	0.559496
										1H	16.1801	0.00273081	2.56371	0.559496
										1H	16.2755	0.00251466	2.59952	0.559496
										1H	16.3133	0.00231079	2.63624	0.559496
										1H	16.3193	0.00237577	2.6242	0.559496
										1H	16.3573	0.00235271	2.62843	0.559496
										1H	16.3762	0.00213768	2.67006	0.559496
										1H	16.7183	0.00275901	2.55925	0.559496
										1H	16.7649	0.00240593	2.61872	0.559496
										1H	16.8488	0.00261547	2.58245	0.559496
										1H	16.8496	0.00261547	2.58245	0.559496
										1H	16.8501	0.00261547	2.58245	0.559496
										1H	16.8504	0.00261547	2.58245	0.559496
										1H	17.3281	0.00225579	2.6467	0.559496
										1H	17.7267	0.00246911	2.60746	0.559496
										1H	17.8282	0.00246612	2.60799	0.559496
										1H	17.8292	0.00266788	2.57383	0.559496
										1H	17.8292	0.00266788	2.57383	0.559496
										1H	17.8557	0.00275618	2.55969	0.559496
										1H	17.8676	0.00264589	2.57743	0.559496
										1H	18.9662	0.00255553	2.59252	0.559496
										1H	21.434	0.00244182	2.61229	0.559496
										1H	21.7299	0.0027219	2.56513	0.559496
										1H	22.3917	0.00249782	2.60244	0.559496
										1H	22.7926	0.00223897	2.64995	0.559496
										1H	22.8643	0.00249231	2.6034	0.559496
										1H	23.7601	0.00243904	2.61278	0.559496
										1H	23.7707	0.00234702	2.62948	0.559496
										1H	24.2124	0.002555	2.59261	0.559496
										1H	25.174	0.00244849	2.6111	0.559496
										1H	25.2314	0.00257344	2.58949	0.559496
										1H	26.6328	0.0023025	2.6378	0.559496
										1H	27.1316	0.0024753	2.60637	0.559496
										1H	27.4126	0.00222719	2.65224	0.559496
										1H	27.413	0.00219866	2.65784	0.559496
										1H	27.4167	0.00249388	2.60313	0.559496
										1H	27.4178	0.00271724	2.56587	0.559496
										1H	27.4178	0.00239242	2.62116	0.559496
										1H	27.422	0.00260349	2.58444	0.559496
										2H	0.14422	0.00257617	2.58902	0.559496
										2H	1.09829	0.00255225	2.59308	0.559496
										2H	1.9911	0.00259222	2.58633	0.559496
										2H	2.08081	0.00221412	2.6548	0.559496
										2H	2.21522	0.00224848	2.64811	0.559496
										2H	4.22902	0.00241488	2.6171	0.559496
										2H	4.23011	0.00227962	2.64214	0.559496
										2H	4.46957	0.00220311	2.65696	0.559496
										2H	4.78896	0.00231625	2.63521	0.559496
										2H	5.69482	0.00247952	2.60563	0.559496
										2H	5.69659	0.00247952	2.60563	0.559496
										2H	5.69702	0.00247952	2.60563	0.559496
										2H	5.71276	0.00247952	2.60563	0.559496
										2H	5.71466	0.00247952	2.60563	0.559496
										2H	5.71524	0.00247952	2.60563	0.559496
										2H	5.71849	0.00247952	2.60563	0.559496
										2H	5.72057	0.00252163	2.59832	0.559496
										2H	5.72789	0.00247952	2.60563	0.559496
										2H	5.72817	0.00247952	2.60563	0.559496
										2H	5.73109	0.00247952	2.60563	0.559496
										2H	5.73931	0.00247952	2.60563	0.559496
										2H	5.74431	0.00247952	2.60563	0.559496
										2H	5.76672	0.00247952	2.60563	0.559496
										2H	7.60808	0.00248738	2.60426	0.559496
										2H	8.79729	0.0026493	2.57687	0.559496
										2H	9.61178	0.00212594	2.67245	0.559496
										2H	10.5452	0.0025818	2.58808	0.559496
										2H	11.3315	0.00253208	2.59652	0.559496
										2H	16.2866	0.00230097	2.63809	0.559496
										2H	16.2867	0.00230097	2.63809	0.559496
										2H	16.3185	0.00274659	2.56121	0.559496
										2H	16.3218	0.00215857	2.66583	0.559496
										2H	17.0082	0.0023324	2.6322	0.559496
										2H	17.5889	0.00234539	2.62978	0.559496
										2H	18.8515	0.00258624	2.58733	0.559496
										2H	19.3967	0.00226216	2.64548	0.559496
										2H	19.557	0.00215464	2.66663	0.559496
										2H	19.5579	0.00275156	2.56042	0.559496
										2H	19.6419	0.00261912	2.58184	0.559496
										2H	19.6606	0.00256761	2.59047	0.559496
										3H	0.370559	0.00221334	2.65495	0.559496
										3H	0.414589	0.00256568	2.5908	0.559496
										3H	1.0322	0.00269798	2.56896	0.559496
										3H	2.43722	0.00237911	2.62358	0.559496
										3H	3.3263	0.00239216	2.62121	0.559496
										3H	3.34828	0.00212295	2.67306	0.559496
										3H	5.23612	0.00229656	2.63892	0.559496
										3H	5.87719	0.00254612	2.59412	0.559496
										3H	7.45388	0.00242856	2.61465	0.559496
										3H	7.4611	0.0025147	2.59951	0.559496
										3H	8.39156	0.00257465	2.58928	0.559496
										3H	10.1658	0.00275972	2.55914	0.559496
										3H	10.3532	0.00228174	2.64173	0.559496
										3H	10.4496	0.00214666	2.66824	0.559496
										3H	11.4447	0.00267094	2.57334	0.559496
										3H	11.6963	0.00233493	2.63173	0.559496
										3H	11.6964	0.00253951	2.59525	0.559496
										3H	11.919	0.0023247	2.63363	0.559496
										3H	12.3777	0.00252614	2.59754	0.559496
										3H	12.6409	0.00234093	2.63061	0.559496
										3H	13.2832	0.00216526	2.66449	0.559496
										3H	13.4349	0.00229239	2.63971	0.559496
										3H	14.3895	0.00245845	2.60934	0.559496
										3H	14.874	0.00273642	2.56282	0.559496
										3H	15.2759	0.0023819	2.62308	0.559496
										3H	15.2926	0.00249838	2.60234	0.559496
										3H	15.3622	0.00259606	2.58569	0.559496
										3H	16.0101	0.00225594	2.64667	0.559496
										3H	16.0102	0.00225594	2.64667	0.559496
										3H	16.2533	0.00257444	2.58932	0.559496
										3H	16.266	0.00270013	2.56862	0.559496
										3H	16.3816	0.00248517	2.60464	0.559496
										3H	18.1782	0.00254712	2.59395	0.559496
										3H	18.1845	0.00254712	2.59395	0.559496
										3H	18.1859	0.00254712	2.59395	0.559496
										3H	18.1887	0.00254712	2.59395	0.559496
										3H	20.7398	0.00226309	2.6453	0.559496
										3H	20.8066	0.00213942	2.6697	0.559496
										3H	22.8751	0.00248956	2.60388	0.559496
										3H	23.2351	0.00241849	2.61646	0.559496
										3H	23.2356	0.00241849	2.61646	0.559496
										3H	23.273	0.00252259	2.59815	0.559496
										4H	0.721178	0.00244246	2.61217	0.559496
										4H	0.725452	0.00264014	2.57837	0.559496
										4H	1.469	0.00248414	2.60482	0.559496
										4H	2.14699	0.00224879	2.64805	0.559496
										4H	2.26053	0.00216749	2.66404	0.559496
										4H	2.44224	0.00261926	2.58182	0.559496
										4H	2.56936	0.0027511	2.56049	0.559496
										4H	4.88693	0.00228984	2.64019	0.559496
										4H	5.56682	0.00229049	2.64007	0.559496
										4H	5.62611	0.00216135	2.66528	0.559496
										4H	6.01752	0.00221426	2.65477	0.559496
										4H	7.36685	0.00239567	2.62057	0.559496
										4H	7.49813	0.00269985	2.56866	0.559496
										4H	7.57005	0.00233577	2.63157	0.559496
										4H	7.94737	0.00263478	2.57925	0.559496
										4H	8.49429	0.00234897	2.62912	0.559496
										4H	9.01643	0.00276789	2.55785	0.559496
										4H	9.33433	0.00214004	2.66958	0.559496
										4H	9.33456	0.00221248	2.65512	0.559496
										4H	9.34084	0.00262475	2.58091	0.559496
										4H	9.65833	0.00237945	2.62352	0.559496
										4H	10.1282	0.00215188	2.66718	0.559496
										4H	10.1324	0.00215188	2.66718	0.559496
										4H	10.6098	0.00251802	2.59894	0.559496
										4H	11.0353	0.0023586	2.62734	0.559496
										4H	11.5595	0.00234034	2.63072	0.559496
										4H	11.7644	0.00268586	2.57092	0.559496
										4H	11.7656	0.00233137	2.63239	0.559496
										4H	11.7659	0.00261923	2.58183	0.559496
										4H	11.9283	0.00274787	2.561	0.559496
										4H	12.842	0.00226842	2.64428	0.559496
										4H	12.8431	0.00244399	2.6119	0.559496
										4H	12.898	0.00258736	2.58714	0.559496
										4H	12.8999	0.00264858	2.57699	0.559496
										4H	13.6476	0.00241411	2.61724	0.559496
										4H	13.727	0.00259278	2.58623	0.559496
										4H	14.0735	0.00256922	2.5902	0.559496
										4H	14.1387	0.00265459	2.576	0.559496
										4H	14.1472	0.00272729	2.56427	0.559496
										4H	14.1474	0.00269791	2.56897	0.559496
										4H	14.2031	0.00229618	2.63899	0.559496
										4H	14.219	0.00272457	2.5647	0.559496
										4H	14.2551	0.0022908	2.64001	0.559496
										4H	14.376	0.00221625	2.65438	0.559496
										4H	16.202	0.00271619	2.56604	0.559496
										4H	17.1592	0.00238076	2.62328	0.559496
										4H	17.432	0.00264566	2.57747	0.559496
										4H	17.747	0.00255136	2.59323	0.559496
										4H	18.1221	0.00248567	2.60456	0.559496
										4H	18.4595	0.00271957	2.5655	0.559496
										5H	0.328401	0.00220485	2.65662	0.559496
										5H	0.763702	0.00224573	2.64864	0.559496
										5H	2.34084	0.00232096	2.63433	0.559496
										5H	2.91383	0.00218374	2.6608	0.559496
										5H	3.26611	0.00277068	2.55741	0.559496
										5H	3.26845	0.00277068	2.55741	0.559496
										5H	3.47632	0.00255853	2.59201	0.559496
										5H	4.51925	0.00259164	2.58642	0.559496
										5H	4.62872	0.00238797	2.62197	0.559496
										5H	5.58571	0.00243981	2.61264	0.559496
										5H	6.33526	0.00228368	2.64136	0.559496
										5H	6.95608	0.00251929	2.59872	0.559496
										5H	7.63644	0.00269124	2.57005	0.559496
										5H	7.93134	0.00221434	2.65475	0.559496
										5H	8.03623	0.0024163	2.61685	0.559496
										5H	8.37093	0.00230815	2.63674	0.559496
										5H	8.37212	0.00230815	2.63674	0.559496
										5H	8.37227	0.00230815	2.63674	0.559496
										5H	8.37255	0.00230815	2.63674	0.559496
										5H	8.56384	0.0026078	2.58373	0.559496
										5H	9.80104	0.00240427	2.61902	0.559496
										5H	10.6416	0.00227767	2.64251	0.559496
										5H	10.6425	0.00257937	2.58849	0.559496
										5H	11.1526	0.00270593	2.56768	0.559496
										5H	13.4902	0.00227914	2.64223	0.559496
										5H	14.0915	0.0023889	2.6218	0.559496
										5H	14.0984	0.00231626	2.63521	0.559496
										5H	14.1033	0.00249731	2.60253	0.559496
										5H	14.3151	0.00261009	2.58334	0.559496
										5H	14.6337	0.00276912	2.55766	0.559496
										5H	16.2807	0.0027068	2.56754	0.559496
										5H	21.8064	0.00267459	2.57274	0.559496
										5H	22.5594	0.00276934	2.55762	0.559496
										5H	23.0196	0.00269453	2.56952	0.559496
										5H	24.4431	0.00259471	2.58591	0.559496
										5H	24.5937	0.00276089	2.55895	0.559496
										5H	25.1413	0.00270058	2.56854	0.559496
										5H	25.1463	0.00270058	2.56854	0.559496
										5H	25.5805	0.00238933	2.62172	0.559496
										5H	25.7519	0.00247262	2.60684	0.559496
										5H	25.9429	0.00273904	2.5624	0.559496
										1H	11.9504	0.0027897	2.55444	0.560541
										1H	13.6111	0.00278244	2.55557	0.560541
										2H	19.4078	0.00278185	2.55567	0.560541
										4H	17.1586	0.00278797	2.55471	0.560541
										4H	17.159	0.00278797	2.55471	0.560541
										5H	10.4705	0.00279156	2.55415	0.560541
										1H	2.73372	0.00283188	2.54793	0.560629
										1H	11.9898	0.00282396	2.54914	0.560629
										1H	13.6226	0.00284935	2.54525	0.560629
										1H	27.4116	0.00284362	2.54613	0.560629
										2H	0.308752	0.00281905	2.5499	0.560629
										2H	4.52463	0.0028068	2.55179	0.560629
										2H	9.57619	0.00285224	2.54481	0.560629
										2H	10.7206	0.00280876	2.55149	0.560629
										2H	14.0042	0.00283858	2.5469	0.560629
										3H	19.1779	0.00283732	2.54709	0.560629
										3H	20.6927	0.00279502	2.55362	0.560629
										3H	23.3573	0.00279779	2.55319	0.560629
										4H	14.193	0.00284189	2.54639	0.560629
										4H	17.5164	0.00280246	2.55246	0.560629
										5H	2.63891	0.00281725	2.55017	0.560629
										5H	9.79483	0.00285005	2.54515	0.560629
										5H	9.79524	0.00285005	2.54515	0.560629
										5H	10.4734	0.00285135	2.54495	0.560629
										5H	12.3793	0.00282399	2.54914	0.560629
										5H	13.5303	0.00282637	2.54877	0.560629
										5H	16.2959	0.00285152	2.54492	0.560629
										5H	16.3785	0.00281636	2.55031	0.560629
										5H	22.4871	0.00282997	2.54822	0.560629
										1H	22.8646	0.00288038	2.54055	0.560943
										2H	0.706072	0.00287974	2.54065	0.560943
										3H	10.279	0.00288267	2.54021	0.560943
										3H	16.9454	0.00286053	2.54355	0.560943
										3H	23.1703	0.00286209	2.54332	0.560943
										4H	2.74086	0.00287044	2.54205	0.560943
										4H	8.49932	0.00287139	2.54191	0.560943
										4H	13.3596	0.00287051	2.54204	0.560943
										5H	5.3966	0.00287629	2.54117	0.560943
										5H	5.39698	0.00287629	2.54117	0.560943
										5H	5.39706	0.00287629	2.54117	0.560943
										1H	12.3444	0.00288578	2.53974	0.561039
										2H	17.2694	0.0028925	2.53873	0.561835
										1H	12.2948	0.00289993	2.53761	0.562034
										2H	16.352	0.00289813	2.53788	0.562034
										3H	22.2026	0.0029014	2.53739	0.562034
										2H	10.0633	0.00291158	2.53587	0.563496
										1H	16.3683	0.00291671	2.53511	0.563965
										2H	12.2962	0.00291927	2.53473	0.563965
										4H	11.5599	0.0029222	2.53429	0.564022
										1H	29.3989	0.00292495	2.53388	0.564044
										1H	12.3164	0.00293832	2.5319	0.564269
										1H	17.3281	0.00293434	2.53249	0.564269
										3H	2.1086	0.00293262	2.53274	0.564269
										3H	7.51172	0.00293096	2.53299	0.564269
										5H	16.3767	0.0029393	2.53176	0.564269
										1H	28.007	0.00294518	2.53089	0.564891
										1H	30.1036	0.00295066	2.53008	0.565119
										3H	22.8564	0.00295165	2.52994	0.565119
										1H	2.71383	0.00297874	2.52597	0.566642
										1H	2.77952	0.00303437	2.51793	0.566642
										1H	12.1464	0.0030648	2.5136	0.566642
										1H	17.6691	0.00302104	2.51984	0.566642
										1H	19.9542	0.00307815	2.51171	0.566642
										1H	22.946	0.00299844	2.5231	0.566642
										1H	23.5397	0.00297892	2.52594	0.566642
										1H	27.4039	0.0030667	2.51333	0.566642
										1H	27.404	0.0030667	2.51333	0.566642
										1H	27.4053	0.0030667	2.51333	0.566642
										1H	27.4059	0.0030667	2.51333	0.566642
										1H	27.4061	0.0030667	2.51333	0.566642
										1H	27.4065	0.0030667	2.51333	0.566642
										1H	27.4182	0.00306169	2.51404	0.566642
										2H	0.616102	0.00306737	2.51323	0.566642
										2H	0.755664	0.00303254	2.51819	0.566642
										2H	1.38205	0.00307686	2.51189	0.566642
										2H	2.42352	0.0030572	2.51468	0.566642
										2H	5.88475	0.00307963	2.5115	0.566642
										2H	8.70125	0.00299634	2.52341	0.566642
										2H	10.7733	0.00305851	2.51449	0.566642
										2H	19.6275	0.00305702	2.5147	0.566642
										3H	2.37195	0.00305129	2.51552	0.566642
										3H	3.74035	0.00301012	2.52142	0.566642
										3H	7.51096	0.00301754	2.52035	0.566642
										3H	7.51234	0.00307962	2.5115	0.566642
										3H	7.5125	0.00307962	2.5115	0.566642
										3H	7.51268	0.00307962	2.5115	0.566642
										3H	11.4707	0.00305153	2.51548	0.566642
										3H	16.96	0.00305654	2.51477	0.566642
										3H	20.7011	0.00302991	2.51857	0.566642
										3H	22.7254	0.00305129	2.51552	0.566642
										3H	22.7255	0.00305129	2.51552	0.566642
										4H	9.33485	0.00308353	2.51095	0.566642
										4H	10.1546	0.00299169	2.52408	0.566642
										4H	12.8414	0.00302497	2.51928	0.566642
										4H	14.0731	0.00303066	2.51846	0.566642
										4H	14.5935	0.00308402	2.51088	0.566642
										4H	17.5005	0.00299281	2.52392	0.566642
										5H	0.726538	0.00302054	2.51992	0.566642
										5H	2.89256	0.00301106	2.52128	0.566642
										5H	3.16243	0.00308227	2.51113	0.566642
										5H	4.63157	0.0030075	2.52179	0.566642
										5H	4.63224	0.0030075	2.52179	0.566642
										5H	14.3112	0.00298072	2.52568	0.566642
										5H	15.4603	0.00298691	2.52478	0.566642
										5H	19.6791	0.00297901	2.52593	0.566642
										4H	13.9792	0.00309226	2.50972	0.566819
										5H	14.0005	0.00308775	2.51036	0.566819
										5H	18.5787	0.00309293	2.50963	0.566819
										1H	2.73098	0.00314144	2.50287	0.568304
										1H	10.9682	0.00312661	2.50493	0.568304
										1H	13.6131	0.00312246	2.5055	0.568304
										1H	16.2307	0.00312806	2.50473	0.568304
										1H	18.1174	0.00312205	2.50556	0.568304
										1H	23.2037	0.00314382	2.50254	0.568304
										1H	27.4067	0.00313858	2.50327	0.568304
										2H	17.2973	0.00312157	2.50563	0.568304
										2H	18.5325	0.00315113	2.50153	0.568304
										3H	5.31046	0.00314251	2.50272	0.568304
										3H	8.96984	0.0031536	2.50119	0.568304
										3H	11.7277	0.00311716	2.50624	0.568304
										3H	14.8753	0.00311408	2.50667	0.568304
										3H	17.7948	0.00315152	2.50148	0.568304
										4H	17.2325	0.00313138	2.50426	0.568304
										5H	0.90794	0.00315354	2.5012	0.568304
										5H	2.45208	0.00315413	2.50112	0.568304
										5H	2.92645	0.00313377	2.50393	0.568304
										5H	17.4433	0.00313312	2.50402	0.568304
										5H	17.881	0.00315356	2.5012	0.568304
										5H	9.19126	0.00316678	2.49938	0.570104
										3H	17.0822	0.00317469	2.4983	0.571047
										1H	22.3449	0.00317899	2.49771	0.57134
										1H	5.48806	0.00319891	2.495	0.571465
										1H	6.26412	0.00320681	2.49393	0.571465
										1H	8.465	0.00320143	2.49466	0.571465
										1H	20.0026	0.00320905	2.49362	0.571465
										2H	4.49787	0.00318417	2.497	0.571465
										3H	6.61318	0.00319245	2.49588	0.571465
										4H	9.22097	0.00320624	2.494	0.571465
										4H	12.9762	0.00320388	2.49432	0.571465
										4H	17.2466	0.00319177	2.49597	0.571465
										5H	1.79694	0.00319804	2.49512	0.571465
										5H	17.5923	0.00319653	2.49532	0.571465
										1H	16.3681	0.00321884	2.4923	0.572211
										2H	5.90205	0.00322394	2.49161	0.572211
										4H	0.795261	0.0032238	2.49163	0.572211
										5H	1.80757	0.00321967	2.49219	0.572211
										1H	6.161	0.00323092	2.49067	0.572501
										4H	1.791	0.00323092	2.49067	0.572501
										5H	15.6515	0.00324073	2.48936	0.573764
										3H	8.29278	0.00324745	2.48846	0.574004
										5H	18.5808	0.00324649	2.48859	0.574004
										1H	8.41292	0.00334467	2.47565	0.57508
										1H	8.90914	0.00334819	2.47519	0.57508
										1H	12.3044	0.00335025	2.47492	0.57508
										1H	13.6199	0.00327589	2.48467	0.57508
										1H	16.389	0.00333725	2.47661	0.57508
										1H	19.9475	0.00334578	2.4755	0.57508
										1H	24.1683	0.00332942	2.47763	0.57508
										1H	26.8254	0.00334935	2.47504	0.57508
										2H	5.74471	0.00331003	2.48017	0.57508
										2H	7.6555	0.00328062	2.48404	0.57508
										2H	8.96946	0.00332406	2.47833	0.57508
										2H	11.0578	0.00334916	2.47506	0.57508
										3H	6.55604	0.00327804	2.48439	0.57508
										3H	6.59901	0.00330674	2.4806	0.57508
										3H	7.53469	0.00329429	2.48224	0.57508
										3H	11.6708	0.00332206	2.47859	0.57508
										3H	16.7342	0.00331532	2.47947	0.57508
										3H	17.3787	0.00331465	2.47956	0.57508
										3H	18.2147	0.00330903	2.4803	0.57508
										4H	2.66098	0.00328634	2.48329	0.57508
										4H	6.58863	0.00333376	2.47707	0.57508
										4H	8.83134	0.00326108	2.48664	0.57508
										4H	12.1623	0.00332498	2.47821	0.57508
										4H	14.5608	0.00334324	2.47583	0.57508
										4H	14.611	0.00331284	2.4798	0.57508
										4H	17.5166	0.00333085	2.47745	0.57508
										5H	0.152501	0.00334551	2.47554	0.57508
										5H	2.19241	0.00332901	2.47768	0.57508
										5H	2.3469	0.0032903	2.48276	0.57508
										5H	8.90401	0.00331746	2.47919	0.57508
										5H	8.9072	0.00331746	2.47919	0.57508
										5H	9.45817	0.003268	2.48572	0.57508
										5H	10.1721	0.00334825	2.47518	0.57508
										5H	14.0746	0.0033064	2.48065	0.57508
										5H	18.4708	0.00331568	2.47943	0.57508
										5H	26.5443	0.00330544	2.48077	0.57508
										1H	22.6676	0.00336679	2.47278	0.575875
										1H	26.8313	0.00336247	2.47334	0.575875
										1H	27.2863	0.00337565	2.47164	0.575875
										2H	8.62205	0.00337167	2.47216	0.575875
										3H	4.73032	0.0033588	2.47382	0.575875
										3H	5.7902	0.00338986	2.46982	0.575875
										3H	14.2932	0.00337925	2.47118	0.575875
										3H	20.7111	0.00336476	2.47305	0.575875
										3H	20.7835	0.00336838	2.47258	0.575875
										4H	14.1302	0.00338022	2.47106	0.575875
										4H	14.1333	0.00338315	2.47068	0.575875
										5H	10.6395	0.00338954	2.46986	0.575875
										5H	25.0864	0.00338901	2.46993	0.575875
										1H	0.567457	0.00339598	2.46904	0.57639
										4H	8.1523	0.00339828	2.46874	0.57639
										1H	23.7258	0.00340856	2.46743	0.57722
										5H	17.1222	0.00340817	2.46748	0.57722
										1H	21.6317	0.00341821	2.4662	0.578175
										5H	16.9257	0.0034196	2.46602	0.578175
										3H	8.80092	0.00342489	2.46535	0.578611
										1H	24.9418	0.00343478	2.4641	0.578739
										4H	0.721592	0.00343646	2.46389	0.578739
										5H	18.5611	0.00343641	2.4639	0.578739
										5H	20.0752	0.00343638	2.4639	0.578739
										4H	4.86195	0.00346362	2.46047	0.582855
										4H	14.1566	0.0034748	2.45907	0.584278
										1H	27.4068	0.00348884	2.45732	0.585718
										2H	0.311554	0.00348772	2.45746	0.585718
										1H	2.21431	0.00351122	2.45454	0.58687
										1H	5.27109	0.00350958	2.45474	0.58687
										1H	12.1566	0.00350012	2.45592	0.58687
										2H	4.50949	0.00350669	2.4551	0.58687
										2H	7.60725	0.00351306	2.45432	0.58687
										3H	5.23302	0.0035149	2.45409	0.58687
										4H	2.04658	0.0035113	2.45453	0.58687
										1H	2.1028	0.00360836	2.44269	0.587213
										1H	2.27896	0.0035556	2.44909	0.587213
										1H	2.71438	0.00362152	2.44111	0.587213
										1H	2.71709	0.00362152	2.44111	0.587213
										1H	2.71733	0.00362152	2.44111	0.587213
										1H	2.71746	0.00362152	2.44111	0.587213
										1H	2.71796	0.00362152	2.44111	0.587213
										1H	2.94881	0.00368987	2.43299	0.587213
										1H	6.80557	0.00365435	2.43719	0.587213
										1H	6.93521	0.00369613	2.43225	0.587213
										1H	8.33683	0.00366486	2.43594	0.587213
										1H	9.45228	0.00364417	2.4384	0.587213
										1H	12.3184	0.00366165	2.43632	0.587213
										1H	13.6138	0.00360437	2.44317	0.587213
										1H	13.6192	0.00353776	2.45127	0.587213
										1H	16.3551	0.00362811	2.44032	0.587213
										1H	16.3559	0.00370761	2.43091	0.587213
										1H	16.7951	0.00366764	2.43561	0.587213
										1H	17.5543	0.00359717	2.44404	0.587213
										1H	19.4017	0.00370952	2.43068	0.587213
										1H	19.9347	0.00361456	2.44194	0.587213
										1H	19.9765	0.00364134	2.43874	0.587213
										1H	19.9803	0.00365925	2.43661	0.587213
										1H	21.6298	0.00353523	2.45158	0.587213
										1H	23.2436	0.00359415	2.4444	0.587213
										1H	24.4239	0.00362676	2.44048	0.587213
										1H	26.6524	0.00354858	2.44995	0.587213
										1H	27.4082	0.00364186	2.43868	0.587213
										1H	27.4183	0.00367002	2.43533	0.587213
										2H	2.92938	0.00354605	2.45026	0.587213
										2H	4.4372	0.00366007	2.43651	0.587213
										2H	8.69621	0.00364938	2.43778	0.587213
										2H	9.53493	0.00366152	2.43634	0.587213
										2H	10.5236	0.00357997	2.44612	0.587213
										2H	17.75	0.00371562	2.42997	0.587213
										2H	18.9485	0.00361693	2.44166	0.587213
										2H	19.2046	0.00367835	2.43435	0.587213
										2H	19.5311	0.0036383	2.4391	0.587213
										2H	19.6864	0.00355748	2.44886	0.587213
										3H	1.0903	0.00361832	2.44149	0.587213
										3H	5.23056	0.00370781	2.43088	0.587213
										3H	5.84999	0.00362249	2.44099	0.587213
										3H	6.61281	0.00356541	2.44789	0.587213
										3H	7.46733	0.00369828	2.432	0.587213
										3H	7.51378	0.00368576	2.43347	0.587213
										3H	8.76488	0.00355069	2.44969	0.587213
										3H	8.97982	0.00371413	2.43014	0.587213
										3H	9.01221	0.00362128	2.44114	0.587213
										3H	10.2819	0.00360353	2.44327	0.587213
										3H	11.5285	0.00356715	2.44768	0.587213
										3H	14.3152	0.00367686	2.43452	0.587213
										3H	14.6185	0.00357778	2.44639	0.587213
										3H	18.164	0.00356053	2.44848	0.587213
										3H	18.7681	0.00371721	2.42978	0.587213
										3H	22.5973	0.00370761	2.43091	0.587213
										4H	5.18791	0.00354742	2.45009	0.587213
										4H	5.65844	0.00371499	2.43004	0.587213
										4H	6.5925	0.00368154	2.43397	0.587213
										4H	7.39962	0.00359165	2.44471	0.587213
										4H	12.8428	0.00363062	2.44002	0.587213
										4H	12.8659	0.00359315	2.44452	0.587213
										4H	14.1722	0.00360736	2.44281	0.587213
										4H	14.7323	0.00367083	2.43524	0.587213
										5H	2.58306	0.00369132	2.43282	0.587213
										5H	5.64778	0.00362062	2.44122	0.587213
										5H	9.88937	0.00362506	2.44068	0.587213
										5H	10.4725	0.00356896	2.44746	0.587213
										5H	13.9807	0.0036856	2.43349	0.587213
										5H	17.5927	0.00357247	2.44703	0.587213
										5H	18.038	0.00368889	2.4331	0.587213
										5H	21.0697	0.00361978	2.44132	0.587213
										5H	21.0737	0.00352179	2.45324	0.587213
										5H	23.4662	0.00359396	2.44443	0.587213
										1H	1.74696	0.0037201	2.42945	0.587235
										1H	24.5962	0.00372905	2.4284	0.587259
										2H	2.0807	0.00373018	2.42827	0.587259
										2H	19.3968	0.00373634	2.42755	0.587259
										3H	8.74335	0.00373945	2.42719	0.587259
										4H	7.83274	0.00373897	2.42725	0.587259
										5H	13.8759	0.0037317	2.42809	0.587259
										5H	18.5754	0.00373822	2.42734	0.587259
										1H	19.9534	0.00374252	2.42684	0.58731
										5H	0.261106	0.00374688	2.42633	0.587564
										3H	4.04805	0.00375818	2.42502	0.587776
										3H	10.4492	0.00375922	2.4249	0.587776
										5H	8.78106	0.00375885	2.42494	0.587776
										5H	21.058	0.00375466	2.42543	0.587776
										4H	17.2377	0.00376225	2.42455	0.58782
										2H	18.4642	0.00376958	2.42371	0.588535
										1H	0.170122	0.00383844	2.41585	0.588668
										1H	1.18003	0.00385687	2.41377	0.588668
										1H	2.05153	0.00389664	2.40931	0.588668
										1H	2.72485	0.00385073	2.41446	0.588668
										1H	5.18661	0.00390707	2.40815	0.588668
										1H	8.44094	0.00384763	2.41481	0.588668
										1H	9.49285	0.00378186	2.42229	0.588668
										1H	11.9572	0.003858	2.41364	0.588668
										1H	13.6127	0.00385709	2.41374	0.588668
										1H	14.0088	0.00380613	2.41952	0.588668
										1H	17.6697	0.00384693	2.41489	0.588668
										1H	19.6521	0.00385998	2.41341	0.588668
										1H	19.6524	0.00385998	2.41341	0.588668
										2H	1.52578	0.0038663	2.4127	0.588668
										2H	6.74971	0.00385584	2.41388	0.588668
										2H	8.56718	0.00383316	2.41644	0.588668
										2H	9.63046	0.00382544	2.41732	0.588668
										2H	10.7719	0.00385315	2.41418	0.588668
										2H	10.7737	0.00385315	2.41418	0.588668
										3H	6.61244	0.00388062	2.4111	0.588668
										3H	8.05117	0.00386874	2.41243	0.588668
										3H	10.1529	0.0039051	2.40837	0.588668
										3H	18.4492	0.00388838	2.41023	0.588668
										3H	19.5503	0.00381304	2.41873	0.588668
										4H	0.924373	0.00379535	2.42075	0.588668
										4H	2.32668	0.00383376	2.41638	0.588668
										4H	2.78177	0.00387533	2.41169	0.588668
										4H	6.23182	0.00388029	2.41114	0.588668
										4H	6.4451	0.00383301	2.41646	0.588668
										4H	7.13812	0.00389751	2.40921	0.588668
										4H	9.08718	0.00388757	2.41032	0.588668
										4H	9.41395	0.00378606	2.42181	0.588668
										4H	13.3624	0.00389234	2.40979	0.588668
										4H	13.3645	0.00389234	2.40979	0.588668
										4H	14.1309	0.00384596	2.415	0.588668
										4H	14.155	0.00389747	2.40922	0.588668
										4H	14.2493	0.00390212	2.4087	0.588668
										4H	15.8474	0.00383665	2.41605	0.588668
										5H	3.79703	0.0039086	2.40798	0.588668
										5H	5.14242	0.00383479	2.41626	0.588668
										5H	5.14372	0.00383479	2.41626	0.588668
										5H	8.55757	0.00390516	2.40836	0.588668
										5H	8.76152	0.00382088	2.41784	0.588668
										5H	9.45121	0.00378259	2.42221	0.588668
										5H	10.5534	0.00382088	2.41784	0.588668
										5H	13.5338	0.00381319	2.41871	0.588668
										5H	16.3781	0.00388582	2.41052	0.588668
										5H	17.4464	0.0038209	2.41783	0.588668
										5H	22.1912	0.00391069	2.40775	0.588668
										5H	24.2732	0.00385757	2.41369	0.588668
										5H	26.1247	0.00379479	2.42081	0.588668
										5H	17.0555	0.0039135	2.40743	0.588678
										3H	3.13336	0.00391859	2.40687	0.589029
										1H	2.10267	0.00394547	2.4039	0.589668
										1H	2.10276	0.00394547	2.4039	0.589668
										1H	2.90345	0.0039512	2.40327	0.589668
										1H	12.1303	0.00395504	2.40285	0.589668
										1H	12.3042	0.00395693	2.40264	0.589668
										1H	19.4249	0.00395255	2.40312	0.589668
										3H	7.53257	0.00395865	2.40245	0.589668
										3H	7.53413	0.00395865	2.40245	0.589668
										3H	17.8008	0.00393832	2.40469	0.589668
										4H	14.202	0.00392933	2.40568	0.589668
										5H	10.9616	0.00394396	2.40407	0.589668
										5H	14.6098	0.00395718	2.40261	0.589668
										5H	18.5778	0.00395445	2.40291	0.589668
										2H	18.5211	0.00397885	2.40024	0.590662
										3H	5.27357	0.00397524	2.40064	0.590662
										4H	2.10702	0.00397029	2.40118	0.590662
										4H	11.7775	0.00397912	2.40021	0.590662
										5H	21.3273	0.0039741	2.40076	0.590662
										1H	1.92713	0.00400922	2.39694	0.591206
										1H	9.44214	0.00401984	2.39579	0.591206
										1H	12.3041	0.00400533	2.39736	0.591206
										1H	13.6164	0.00401548	2.39626	0.591206
										1H	28.862	0.00401564	2.39625	0.591206
										2H	5.77275	0.00400665	2.39722	0.591206
										3H	7.68003	0.00399329	2.39867	0.591206
										3H	8.11041	0.00400556	2.39734	0.591206
										3H	16.2659	0.00402145	2.39562	0.591206
										4H	8.49468	0.00401768	2.39602	0.591206
										4H	14.2557	0.00401386	2.39644	0.591206
										5H	8.28339	0.00400545	2.39735	0.591206
										5H	15.0098	0.00401643	2.39616	0.591206
										5H	24.9062	0.00399218	2.39879	0.591206
										5H	24.9903	0.00402705	2.39501	0.591622
										1H	25.5923	0.00403278	2.3944	0.591653
										2H	1.09824	0.00403022	2.39467	0.591653
										5H	14.9597	0.00404203	2.3934	0.592603
										1H	9.60162	0.00405759	2.39173	0.594008
										1H	26.5457	0.00405994	2.39148	0.594008
										1H	26.9282	0.00405799	2.39169	0.594008
										3H	14.9504	0.00406962	2.39045	0.594206
										5H	13.6685	0.00406911	2.3905	0.594206
										5H	23.0309	0.00406754	2.39067	0.594206
										4H	17.4919	0.0040756	2.38981	0.594674
										1H	0.422491	0.00411463	2.38567	0.595906
										1H	2.84671	0.00421218	2.37549	0.595906
										1H	3.33022	0.00416908	2.37996	0.595906
										1H	3.56535	0.00413345	2.38369	0.595906
										1H	12.1413	0.00419085	2.3777	0.595906
										1H	13.4292	0.00421489	2.37521	0.595906
										1H	16.3931	0.00416079	2.38082	0.595906
										1H	17.3291	0.00414735	2.38223	0.595906
										1H	22.2605	0.00420513	2.37622	0.595906
										1H	25.2067	0.00418315	2.3785	0.595906
										1H	25.2256	0.00418963	2.37782	0.595906
										1H	27.4085	0.00420072	2.37668	0.595906
										1H	27.4105	0.00420072	2.37668	0.595906
										1H	27.4121	0.00420072	2.37668	0.595906
										1H	27.4123	0.00420072	2.37668	0.595906
										1H	27.415	0.00420072	2.37668	0.595906
										1H	27.4182	0.00418005	2.37882	0.595906
										2H	4.55775	0.00417822	2.37901	0.595906
										2H	9.03771	0.00417881	2.37895	0.595906
										2H	18.4659	0.00409246	2.38802	0.595906
										3H	1.04868	0.00414184	2.38281	0.595906
										3H	4.65526	0.00413073	2.38397	0.595906
										3H	7.50513	0.00419992	2.37676	0.595906
										3H	10.2431	0.00409333	2.38792	0.595906
										3H	10.7106	0.00419196	2.37758	0.595906
										3H	16.6209	0.00421145	2.37557	0.595906
										3H	16.8521	0.00413196	2.38384	0.595906
										3H	17.8857	0.00412034	2.38507	0.595906
										3H	19.1737	0.00416009	2.3809	0.595906
										4H	1.56326	0.00418116	2.3787	0.595906
										4H	4.02179	0.00420407	2.37633	0.595906
										4H	5.36382	0.00420345	2.37639	0.595906
										4H	6.59183	0.00420103	2.37664	0.595906
										4H	6.60791	0.00421238	2.37547	0.595906
										4H	6.6447	0.00411374	2.38576	0.595906
										4H	13.3691	0.00417736	2.3791	0.595906
										4H	14.1515	0.00411433	2.3857	0.595906
										5H	3.79677	0.00410542	2.38664	0.595906
										5H	5.69131	0.00410074	2.38714	0.595906
										5H	8.3152	0.0041274	2.38432	0.595906
										5H	8.9378	0.00413926	2.38308	0.595906
										5H	9.52167	0.00419814	2.37694	0.595906
										5H	9.79508	0.00409683	2.38755	0.595906
										5H	10.4811	0.00421394	2.37531	0.595906
										5H	16.3795	0.00413075	2.38397	0.595906
										5H	17.8165	0.0042066	2.37607	0.595906
										5H	26.2686	0.00411563	2.38556	0.595906
										3H	20.804	0.00421877	2.37481	0.596061
										1H	3.10266	0.00424666	2.37195	0.596849
										1H	6.26057	0.00424254	2.37237	0.596849
										1H	7.30367	0.00422886	2.37378	0.596849
										1H	10.0157	0.00423989	2.37265	0.596849
										2H	0.3383	0.00423717	2.37292	0.596849
										2H	14.8279	0.0042444	2.37218	0.596849
										3H	15.8619	0.00424314	2.37231	0.596849
										4H	6.82744	0.00423809	2.37283	0.596849
										4H	7.85866	0.00425146	2.37146	0.596954
										5H	12.2576	0.00425298	2.37131	0.596954
										1H	2.04053	0.00427022	2.36955	0.597027
										1H	4.02755	0.00427024	2.36955	0.597027
										1H	8.90694	0.00425655	2.37094	0.597027
										1H	16.3916	0.00425998	2.37059	0.597027
										3H	7.15684	0.00426227	2.37036	0.597027
										5H	17.0565	0.00426909	2.36966	0.597027
										4H	16.0432	0.00427698	2.36886	0.597579
										1H	13.6136	0.00428665	2.36788	0.598331
										5H	18.4071	0.00428795	2.36775	0.598331
										1H	6.38645	0.00431324	2.3652	0.598349
										1H	13.6132	0.00431155	2.36537	0.598349
										1H	13.6156	0.00431155	2.36537	0.598349
										1H	13.6198	0.00431155	2.36537	0.598349
										1H	13.6328	0.00431155	2.36537	0.598349
										1H	13.6385	0.00431155	2.36537	0.598349
										1H	13.639	0.00431155	2.36537	0.598349
										1H	24.6984	0.00431207	2.36531	0.598349
										3H	18.0163	0.00430519	2.36601	0.598349
										1H	4.42234	0.00431884	2.36463	0.5987
										2H	16.3135	0.00432136	2.36438	0.5987
										5H	26.1162	0.0043314	2.36337	0.599703
										1H	24.9265	0.00433554	2.36296	0.599779
										3H	5.93354	0.00433756	2.36275	0.599779
										1H	16.3206	0.0043445	2.36206	0.59985
										2H	8.78245	0.00434647	2.36186	0.59985
										5H	16.3796	0.00434413	2.3621	0.59985
										1H	18.3229	0.00435282	2.36123	0.600095
										3H	0.767125	0.00435386	2.36113	0.600095
										2H	1.0976	0.00436718	2.3598	0.600385
										3H	13.3215	0.00436366	2.36015	0.600385
										3H	14.2932	0.00436552	2.35996	0.600385
										5H	18.744	0.00436466	2.36005	0.600385
										4H	14.1469	0.00437343	2.35918	0.600859
										5H	22.8118	0.00437823	2.3587	0.601132
										1H	10.4481	0.0043976	2.35678	0.603017
										5H	17.0545	0.00439609	2.35693	0.603017
										3H	11.5185	0.00440905	2.35566	0.6042
										1H	26.9532	0.00441317	2.35525	0.604379
										1H	0.748721	0.00442376	2.35421	0.605297
										1H	3.76073	0.00443177	2.35342	0.605297
										1H	12.5948	0.00443401	2.3532	0.605297
										1H	16.33	0.00442889	2.3537	0.605297
										5H	18.7672	0.0044307	2.35353	0.605297
										4H	10.1309	0.00444737	2.3519	0.60576
										4H	18.0149	0.00444712	2.35192	0.60576
										5H	8.32546	0.00444873	2.35176	0.60576
										5H	8.79297	0.00444477	2.35215	0.60576
										1H	8.98329	0.0044556	2.35109	0.606283
										1H	18.1653	0.00446502	2.35018	0.606283
										1H	20.5648	0.00446314	2.35036	0.606283
										3H	16.3732	0.00446673	2.35001	0.606283
										5H	0.075588	0.00445939	2.35072	0.606283
										4H	13.4235	0.00447353	2.34935	0.606661
										5H	25.6929	0.00447518	2.34919	0.606661
										1H	0.010219	0.00451651	2.3452	0.606897
										1H	1.02863	0.00454204	2.34275	0.606897
										1H	2.09833	0.00452732	2.34416	0.606897
										1H	2.09959	0.00452732	2.34416	0.606897
										1H	3.56753	0.00454485	2.34248	0.606897
										1H	8.46326	0.00450576	2.34623	0.606897
										1H	10.3757	0.00450539	2.34627	0.606897
										1H	11.3802	0.00448234	2.3485	0.606897
										1H	12.3049	0.00451996	2.34487	0.606897
										1H	16.1775	0.00450739	2.34607	0.606897
										1H	17.8319	0.00449612	2.34716	0.606897
										1H	22.8473	0.00453567	2.34336	0.606897
										1H	26.8626	0.00454851	2.34213	0.606897
										2H	4.48869	0.00453135	2.34377	0.606897
										2H	4.93274	0.00449711	2.34707	0.606897
										2H	5.70744	0.00449791	2.34699	0.606897
										2H	13.7394	0.00451116	2.34571	0.606897
										2H	17.5365	0.00451945	2.34491	0.606897
										3H	7.50387	0.00453519	2.3434	0.606897
										3H	16.8985	0.00454744	2.34223	0.606897
										3H	17.6105	0.00454289	2.34267	0.606897
										3H	19.2066	0.0045426	2.3427	0.606897
										4H	10.3576	0.00455064	2.34193	0.606897
										5H	3.19428	0.00453194	2.34372	0.606897
										5H	5.8773	0.00454104	2.34284	0.606897
										5H	17.5684	0.00451725	2.34513	0.606897
										4H	0.720995	0.00455853	2.34118	0.60757
										5H	23.6767	0.00456289	2.34076	0.607773
										1H	23.014	0.00456971	2.34011	0.608302
										1H	13.6073	0.00458125	2.33902	0.60892
										1H	23.5985	0.00459141	2.33805	0.60892
										3H	18.1697	0.00458563	2.3386	0.60892
										3H	18.1768	0.00458563	2.3386	0.60892
										3H	21.5007	0.00459069	2.33812	0.60892
										4H	2.87545	0.00458988	2.3382	0.60892
										2H	10.5679	0.00459571	2.33765	0.608967
										4H	10.0532	0.00459746	2.33748	0.608967
										2H	16.2991	0.00460441	2.33683	0.609473
										3H	3.74543	0.00460697	2.33658	0.609473
										5H	0.147449	0.0046106	2.33624	0.609577
										4H	14.5592	0.00461376	2.33595	0.609617
										3H	16.7688	0.00461963	2.33539	0.610017
										4H	14.6267	0.00462608	2.33479	0.610492
										3H	18.2125	0.00463417	2.33403	0.610976
										5H	0.701206	0.00463546	2.33391	0.610976
										1H	19.9711	0.00464465	2.33305	0.611435
										3H	5.36187	0.00464245	2.33325	0.611435
										2H	0.316537	0.00465458	2.33212	0.612018
										2H	4.5096	0.00466007	2.33161	0.612018
										4H	8.58951	0.00466808	2.33086	0.612018
										4H	11.1596	0.00466436	2.33121	0.612018
										5H	0.443126	0.0046691	2.33077	0.612018
										5H	5.88547	0.00465871	2.33173	0.612018
										5H	18.4677	0.00466386	2.33125	0.612018
										1H	2.93458	0.00467378	2.33033	0.612092
										1H	13.612	0.0046802	2.32974	0.612092
										1H	20.0201	0.00468397	2.32939	0.612092
										5H	8.90417	0.00467692	2.33004	0.612092
										5H	15.6459	0.00468327	2.32945	0.612092
										1H	27.4126	0.00469329	2.32852	0.612709
										5H	0.805027	0.00469441	2.32842	0.612709
										2H	11.0124	0.00470103	2.32781	0.613199
										1H	27.4157	0.00470587	2.32736	0.613449
										5H	5.39687	0.00470868	2.3271	0.613449
										1H	2.94258	0.0047426	2.32398	0.613972
										1H	3.74564	0.00473995	2.32423	0.613972
										1H	13.6189	0.0047406	2.32417	0.613972
										1H	16.3522	0.00474711	2.32357	0.613972
										1H	17.074	0.00473842	2.32437	0.613972
										3H	11.0959	0.00473198	2.32496	0.613972
										3H	20.8028	0.004733	2.32486	0.613972
										4H	0.472438	0.00472854	2.32527	0.613972
										4H	8.11358	0.00473393	2.32478	0.613972
										4H	15.43	0.00474609	2.32366	0.613972
										5H	2.62424	0.00472705	2.32541	0.613972
										5H	24.4416	0.00473458	2.32472	0.613972
										1H	2.05163	0.00476667	2.32179	0.614041
										1H	6.23516	0.00477892	2.32067	0.614041
										1H	10.4934	0.00478307	2.32029	0.614041
										2H	2.97459	0.0047751	2.32102	0.614041
										3H	10.7296	0.00478259	2.32034	0.614041
										3H	11.9327	0.00478045	2.32053	0.614041
										4H	5.73763	0.00478839	2.31981	0.614041
										4H	6.22625	0.0047936	2.31934	0.614041
										4H	13.7699	0.00476028	2.32237	0.614041
										4H	15.4883	0.00479871	2.31888	0.614041
										4H	16.2458	0.0047982	2.31892	0.614041
										5H	2.48415	0.00475141	2.32318	0.614041
										5H	5.39507	0.00478922	2.31974	0.614041
										5H	8.19366	0.0047738	2.32114	0.614041
										5H	9.76882	0.00478994	2.31967	0.614041
										5H	10.5672	0.00479248	2.31944	0.614041
										5H	10.6366	0.00479928	2.31882	0.614041
										5H	21.2182	0.00476588	2.32186	0.614041
										1H	0.516944	0.00484308	2.31488	0.614409
										1H	2.90289	0.00502505	2.29886	0.614409
										1H	10.4933	0.00497473	2.30323	0.614409
										1H	12.1626	0.00494483	2.30585	0.614409
										1H	12.327	0.00501094	2.30008	0.614409
										1H	13.1436	0.00498732	2.30213	0.614409
										1H	13.6248	0.00502097	2.29921	0.614409
										1H	16.3128	0.00490416	2.30944	0.614409
										1H	17.6299	0.00500975	2.30018	0.614409
										1H	19.9638	0.00501212	2.29998	0.614409
										1H	20.6078	0.00487962	2.31161	0.614409
										1H	20.6099	0.00487962	2.31161	0.614409
										1H	22.1317	0.00495369	2.30507	0.614409
										1H	22.4375	0.00502605	2.29877	0.614409
										1H	23.4821	0.00489088	2.31061	0.614409
										1H	23.6993	0.00491071	2.30886	0.614409
										1H	26.8634	0.00483274	2.31581	0.614409
										1H	27.4142	0.00501643	2.29961	0.614409
										2H	1.0194	0.00498789	2.30208	0.614409
										2H	1.04407	0.00483479	2.31562	0.614409
										2H	4.4523	0.00498993	2.30191	0.614409
										2H	5.51435	0.00487637	2.3119	0.614409
										2H	10.5181	0.00497268	2.30341	0.614409
										2H	13.0225	0.00500138	2.30091	0.614409
										2H	14.0124	0.00490114	2.3097	0.614409
										3H	0.600764	0.00491547	2.30843	0.614409
										3H	0.601413	0.00481705	2.31722	0.614409
										3H	1.06942	0.0049097	2.30895	0.614409
										3H	1.51266	0.00484675	2.31455	0.614409
										3H	3.74093	0.00495263	2.30516	0.614409
										3H	10.1665	0.00501009	2.30015	0.614409
										3H	11.1044	0.00499668	2.30132	0.614409
										3H	11.9048	0.0049423	2.30607	0.614409
										3H	13.5697	0.00487661	2.31188	0.614409
										3H	15.9364	0.00491931	2.3081	0.614409
										3H	18.5471	0.00481823	2.31711	0.614409
										3H	20.7103	0.00492086	2.30796	0.614409
										3H	20.7113	0.00492086	2.30796	0.614409
										3H	20.8029	0.00483457	2.31564	0.614409
										3H	20.8622	0.00494035	2.30624	0.614409
										3H	20.9345	0.00501977	2.29932	0.614409
										3H	21.0996	0.00487766	2.31179	0.614409
										3H	22.7332	0.00482477	2.31652	0.614409
										4H	1.12387	0.00501726	2.29953	0.614409
										4H	7.43984	0.00501787	2.29948	0.614409
										4H	10.8546	0.00489042	2.31065	0.614409
										4H	11.1556	0.00483821	2.31531	0.614409
										4H	11.3678	0.00502451	2.29891	0.614409
										4H	15.8511	0.00496111	2.30442	0.614409
										4H	16.0539	0.00502194	2.29913	0.614409
										4H	16.9585	0.00488279	2.31133	0.614409
										5H	0.945834	0.00494324	2.30599	0.614409
										5H	2.08289	0.00487145	2.31234	0.614409
										5H	2.09173	0.00489886	2.30991	0.614409
										5H	2.09196	0.00489886	2.30991	0.614409
										5H	3.03285	0.00490095	2.30972	0.614409
										5H	5.6802	0.00497052	2.3036	0.614409
										5H	7.18783	0.00500046	2.30099	0.614409
										5H	8.03608	0.00493387	2.30681	0.614409
										5H	8.78919	0.00493388	2.30681	0.614409
										5H	9.33937	0.0049621	2.30433	0.614409
										5H	9.44489	0.00495527	2.30493	0.614409
										5H	9.58414	0.00481721	2.3172	0.614409
										5H	9.79623	0.00492727	2.30739	0.614409
										5H	12.9837	0.00499396	2.30155	0.614409
										5H	15.0109	0.00489846	2.30994	0.614409
										5H	15.2519	0.00490335	2.30951	0.614409
										5H	15.7061	0.00491549	2.30843	0.614409
										5H	16.6038	0.00492326	2.30775	0.614409
										5H	17.2018	0.00500792	2.30034	0.614409
										5H	17.2453	0.00501109	2.30007	0.614409
										5H	17.8139	0.00500388	2.30069	0.614409
										5H	18.4631	0.00499764	2.30124	0.614409
										5H	18.4637	0.00499764	2.30124	0.614409
										5H	18.5073	0.00497734	2.303	0.614409
										5H	21.0642	0.00482723	2.3163	0.614409
										5H	22.6393	0.00496991	2.30365	0.614409
										5H	22.644	0.00495047	2.30535	0.614409
										1H	7.02919	0.00502917	2.2985	0.61444
										1H	12.6175	0.00503697	2.29783	0.614536
										2H	0.305738	0.00504364	2.29726	0.614536
										3H	20.7098	0.00504718	2.29695	0.614536
										3H	20.7099	0.00504718	2.29695	0.614536
										3H	23.2259	0.00504631	2.29703	0.614536
										5H	18.2675	0.00504107	2.29748	0.614536
										4H	11.157	0.00505168	2.29656	0.614734
										4H	11.1634	0.00505982	2.29587	0.615025
										5H	14.5587	0.00505712	2.2961	0.615025
										5H	15.7101	0.00506778	2.29518	0.615626
										5H	23.4636	0.00507052	2.29495	0.615626
										1H	3.5686	0.00507574	2.2945	0.615912
										1H	13.6108	0.00508216	2.29395	0.616294
										2H	16.7048	0.00508466	2.29374	0.616294
										1H	0.758192	0.00527584	2.27771	0.616312
										1H	6.61293	0.00537079	2.26996	0.616312
										1H	8.442	0.0053953	2.26798	0.616312
										1H	8.44245	0.00537083	2.26996	0.616312
										1H	8.46973	0.00521955	2.28237	0.616312
										1H	8.88478	0.00520832	2.2833	0.616312
										1H	8.90684	0.00524078	2.2806	0.616312
										1H	9.36555	0.00533009	2.27327	0.616312
										1H	9.97276	0.00510494	2.29201	0.616312
										1H	12.0534	0.00535219	2.27147	0.616312
										1H	12.221	0.00520027	2.28397	0.616312
										1H	13.3335	0.00540612	2.26711	0.616312
										1H	13.5605	0.00533765	2.27265	0.616312
										1H	13.5919	0.00509269	2.29305	0.616312
										1H	13.6247	0.00515526	2.28775	0.616312
										1H	13.8713	0.00525423	2.27949	0.616312
										1H	13.8918	0.00525423	2.27949	0.616312
										1H	16.3163	0.00528009	2.27736	0.616312
										1H	16.3892	0.00535836	2.27097	0.616312
										1H	16.4118	0.00515982	2.28737	0.616312
										1H	16.8087	0.00513725	2.28927	0.616312
										1H	16.8729	0.00525371	2.27953	0.616312
										1H	17.8088	0.00509223	2.29309	0.616312
										1H	19.9288	0.00534055	2.27241	0.616312
										1H	20.0478	0.00529179	2.2764	0.616312
										1H	21.7541	0.0052133	2.28289	0.616312
										1H	23.3677	0.00517177	2.28636	0.616312
										1H	24.2392	0.00540117	2.26751	0.616312
										1H	24.4117	0.00526858	2.27831	0.616312
										1H	27.3882	0.00524472	2.28028	0.616312
										1H	27.4058	0.00526572	2.27854	0.616312
										1H	27.4114	0.0051883	2.28498	0.616312
										1H	27.4306	0.00533556	2.27282	0.616312
										1H	29.6031	0.00512919	2.28995	0.616312
										2H	0.703607	0.00513074	2.28982	0.616312
										2H	5.75507	0.00510647	2.29188	0.616312
										2H	6.48445	0.00514693	2.28845	0.616312
										2H	7.4108	0.00538476	2.26883	0.616312
										2H	8.03724	0.00516573	2.28687	0.616312
										2H	8.57489	0.00521672	2.2826	0.616312
										2H	18.8326	0.0053703	2.27	0.616312
										3H	0.95683	0.00540771	2.26699	0.616312
										3H	4.19918	0.00522011	2.28232	0.616312
										3H	6.61515	0.00525553	2.27938	0.616312
										3H	7.88036	0.00517259	2.28629	0.616312
										3H	9.31018	0.00511138	2.29146	0.616312
										3H	10.6132	0.00526658	2.27847	0.616312
										3H	14.9702	0.00530358	2.27543	0.616312
										3H	16.2532	0.00530668	2.27518	0.616312
										3H	16.7202	0.00533079	2.27321	0.616312
										3H	16.807	0.00516573	2.28687	0.616312
										3H	17.6836	0.00525478	2.27945	0.616312
										3H	17.6865	0.0052847	2.27698	0.616312
										3H	17.803	0.00518405	2.28533	0.616312
										3H	19.249	0.00527581	2.27771	0.616312
										3H	21.1014	0.00515266	2.28797	0.616312
										4H	0.58112	0.00531761	2.27428	0.616312
										4H	1.20482	0.00522824	2.28164	0.616312
										4H	2.10875	0.00524271	2.28044	0.616312
										4H	2.88627	0.00519705	2.28424	0.616312
										4H	7.32276	0.00539874	2.26771	0.616312
										4H	8.11828	0.00535193	2.27149	0.616312
										4H	8.11943	0.00512811	2.29004	0.616312
										4H	8.47273	0.00540926	2.26686	0.616312
										4H	9.65998	0.00512138	2.29061	0.616312
										4H	10.0231	0.00528417	2.27702	0.616312
										4H	11.1567	0.00532794	2.27344	0.616312
										4H	11.2447	0.00537786	2.26939	0.616312
										4H	11.5598	0.00535922	2.2709	0.616312
										4H	11.775	0.00539861	2.26772	0.616312
										4H	11.9328	0.00541016	2.26679	0.616312
										4H	12.7749	0.00527238	2.27799	0.616312
										4H	12.842	0.00524754	2.28004	0.616312
										4H	13.5475	0.00509624	2.29275	0.616312
										4H	13.7268	0.00512201	2.29056	0.616312
										4H	14.0019	0.00514637	2.2885	0.616312
										4H	14.0792	0.00511704	2.29098	0.616312
										4H	14.1469	0.00539125	2.26831	0.616312
										4H	14.7845	0.00517843	2.2858	0.616312
										5H	0.56976	0.00540394	2.26729	0.616312
										5H	0.926579	0.00526012	2.279	0.616312
										5H	2.06587	0.00525106	2.27975	0.616312
										5H	2.34975	0.00515942	2.2874	0.616312
										5H	2.65831	0.00530394	2.2754	0.616312
										5H	2.8978	0.00534785	2.27182	0.616312
										5H	4.74629	0.00527847	2.27749	0.616312
										5H	5.68917	0.00532385	2.27377	0.616312
										5H	6.87997	0.00524398	2.28034	0.616312
										5H	7.50391	0.00514899	2.28828	0.616312
										5H	8.31864	0.00539385	2.2681	0.616312
										5H	10.6227	0.00516523	2.28691	0.616312
										5H	11.5691	0.00528277	2.27714	0.616312
										5H	12.1834	0.00520802	2.28333	0.616312
										5H	12.1966	0.00526766	2.27838	0.616312
										5H	12.5502	0.00535559	2.27119	0.616312
										5H	12.5662	0.00522637	2.2818	0.616312
										5H	12.6424	0.00532024	2.27407	0.616312
										5H	13.3594	0.0053986	2.26772	0.616312
										5H	13.5267	0.00535159	2.27152	0.616312
										5H	13.5331	0.0051982	2.28415	0.616312
										5H	13.534	0.0051982	2.28415	0.616312
										5H	13.5353	0.00534339	2.27218	0.616312
										5H	13.7724	0.00533398	2.27295	0.616312
										5H	14.0675	0.00531397	2.27458	0.616312
										5H	17.8116	0.0051672	2.28674	0.616312
										5H	18.5629	0.00516584	2.28686	0.616312
										5H	18.6475	0.00538447	2.26886	0.616312
										5H	21.6613	0.00538375	2.26892	0.616312
										5H	23.3897	0.00538889	2.2685	0.616312
										5H	23.7921	0.00525645	2.27931	0.616312
										5H	23.9989	0.0051949	2.28442	0.616312
										5H	25.3668	0.00536253	2.27063	0.616312
										5H	26.1121	0.00528809	2.2767	0.616312
										5H	17.1651	0.00541373	2.2665	0.616391
										1H	0.072924	0.00552788	2.25744	0.616698
										1H	0.857834	0.00550877	2.25895	0.616698
										1H	4.34909	0.00552522	2.25765	0.616698
										1H	4.85914	0.00573909	2.24116	0.616698
										1H	4.86124	0.00573909	2.24116	0.616698
										1H	4.86217	0.00573909	2.24116	0.616698
										1H	4.86392	0.00573909	2.24116	0.616698
										1H	5.18701	0.00566632	2.2467	0.616698
										1H	6.25192	0.00568899	2.24497	0.616698
										1H	7.66737	0.00573492	2.24147	0.616698
										1H	10.4483	0.00554186	2.25634	0.616698
										1H	11.2183	0.00566993	2.24642	0.616698
										1H	13.0671	0.00566289	2.24696	0.616698
										1H	13.2659	0.00553043	2.25724	0.616698
										1H	16.3468	0.00551659	2.25833	0.616698
										1H	16.3691	0.00571176	2.24323	0.616698
										1H	17.8788	0.00565712	2.2474	0.616698
										1H	18.4201	0.0057617	2.23945	0.616698
										1H	18.4203	0.0057617	2.23945	0.616698
										1H	18.4624	0.00556878	2.25424	0.616698
										1H	19.2734	0.00575136	2.24023	0.616698
										1H	22.4307	0.00564423	2.2484	0.616698
										1H	22.4321	0.00568829	2.24502	0.616698
										1H	22.4326	0.00568829	2.24502	0.616698
										1H	22.4353	0.00568829	2.24502	0.616698
										1H	22.5859	0.00566888	2.2465	0.616698
										1H	23.2311	0.00557678	2.25362	0.616698
										1H	23.7231	0.00546911	2.26208	0.616698
										1H	24.0356	0.00577541	2.23842	0.616698
										1H	25.2455	0.00571677	2.24285	0.616698
										1H	26.6292	0.00562449	2.24992	0.616698
										1H	26.7824	0.00559853	2.25193	0.616698
										1H	26.7955	0.00561681	2.25051	0.616698
										1H	27.4172	0.00570784	2.24353	0.616698
										2H	0.134344	0.00551198	2.25869	0.616698
										2H	0.746922	0.00557097	2.25407	0.616698
										2H	0.797697	0.00554091	2.25642	0.616698
										2H	1.64404	0.00566442	2.24684	0.616698
										2H	1.71502	0.0056688	2.24651	0.616698
										2H	2.41667	0.0056241	2.24995	0.616698
										2H	4.48623	0.00570916	2.24343	0.616698
										2H	4.94699	0.00542354	2.26572	0.616698
										2H	4.97824	0.0056624	2.247	0.616698
										2H	5.73053	0.00558678	2.25284	0.616698
										2H	6.94982	0.00574343	2.24083	0.616698
										2H	8.47394	0.00577944	2.23811	0.616698
										2H	8.6585	0.0056837	2.24537	0.616698
										2H	8.66408	0.00573096	2.24177	0.616698
										2H	10.4528	0.00577939	2.23812	0.616698
										2H	10.7394	0.00569997	2.24413	0.616698
										2H	11.6477	0.00548661	2.2607	0.616698
										2H	12.1653	0.00550802	2.259	0.616698
										2H	13.7689	0.00573697	2.24132	0.616698
										2H	16.9791	0.00544331	2.26414	0.616698
										2H	19.6224	0.00576592	2.23913	0.616698
										3H	0.162233	0.00575685	2.23981	0.616698
										3H	0.375025	0.00559824	2.25195	0.616698
										3H	1.03438	0.00568916	2.24495	0.616698
										3H	2.185	0.0056434	2.24846	0.616698
										3H	2.37181	0.00555359	2.25543	0.616698
										3H	6.59202	0.00574102	2.24101	0.616698
										3H	7.91068	0.00551802	2.25822	0.616698
										3H	7.91932	0.00568985	2.2449	0.616698
										3H	8.32196	0.00563764	2.2489	0.616698
										3H	8.3569	0.00548485	2.26083	0.616698
										3H	8.43729	0.00564796	2.24811	0.616698
										3H	8.75032	0.00572286	2.24239	0.616698
										3H	13.5325	0.00559415	2.25227	0.616698
										3H	13.5616	0.00565436	2.24762	0.616698
										3H	15.3423	0.00576503	2.2392	0.616698
										3H	15.9654	0.00559272	2.25238	0.616698
										3H	16.4787	0.00574068	2.24104	0.616698
										3H	16.8635	0.00545474	2.26323	0.616698
										3H	17.0635	0.00555108	2.25562	0.616698
										3H	17.2451	0.005646	2.24826	0.616698
										3H	18.204	0.00566967	2.24644	0.616698
										3H	19.5798	0.00547946	2.26126	0.616698
										3H	21.047	0.00565472	2.24759	0.616698
										3H	21.3419	0.00550882	2.25894	0.616698
										3H	22.4592	0.00577138	2.23872	0.616698
										4H	0.64317	0.00550525	2.25922	0.616698
										4H	1.97478	0.00572007	2.2426	0.616698
										4H	2.6525	0.00570797	2.24352	0.616698
										4H	2.79431	0.00577492	2.23845	0.616698
										4H	3.51029	0.00563741	2.24892	0.616698
										4H	5.24589	0.00550645	2.25913	0.616698
										4H	5.62615	0.0056649	2.24681	0.616698
										4H	6.16302	0.00565641	2.24746	0.616698
										4H	8.10841	0.00555046	2.25567	0.616698
										4H	8.50171	0.00562954	2.24953	0.616698
										4H	10.13	0.00568353	2.24538	0.616698
										4H	10.8867	0.00566026	2.24716	0.616698
										4H	13.539	0.0057715	2.23871	0.616698
										4H	13.6486	0.00547802	2.26138	0.616698
										4H	14.1281	0.0054742	2.26168	0.616698
										4H	14.1521	0.00570335	2.24387	0.616698
										4H	14.2561	0.00544153	2.26428	0.616698
										4H	17.2998	0.00551976	2.25808	0.616698
										4H	18.0363	0.00554582	2.25603	0.616698
										4H	18.1843	0.0055758	2.25369	0.616698
										5H	2.3491	0.00572569	2.24217	0.616698
										5H	2.85032	0.00555469	2.25534	0.616698
										5H	4.54537	0.00550026	2.25962	0.616698
										5H	5.14281	0.00563177	2.24935	0.616698
										5H	6.03669	0.00545597	2.26313	0.616698
										5H	7.0544	0.00565407	2.24764	0.616698
										5H	10.4806	0.00570607	2.24366	0.616698
										5H	12.068	0.00549597	2.25996	0.616698
										5H	13.5847	0.00543991	2.26441	0.616698
										5H	14.312	0.00551136	2.25874	0.616698
										5H	14.7184	0.00556055	2.25488	0.616698
										5H	15.5315	0.00566399	2.24688	0.616698
										5H	17.1806	0.00555096	2.25563	0.616698
										5H	17.8141	0.00556621	2.25444	0.616698
										5H	17.913	0.00544901	2.26368	0.616698
										5H	18.4675	0.00548667	2.26069	0.616698
										5H	18.4682	0.00548667	2.26069	0.616698
										5H	18.4692	0.00548667	2.26069	0.616698
										5H	18.5082	0.00553863	2.2566	0.616698
[truncated: 212,052+ more rows]

## Sheet: Fig. 2
Fig. 2c	N treatment	Genotype	root 1	root 2	root 3	root 4	root 5	root 6	root 7	root 8	root 9	root 10		Average	s.e.m.
	HN	Col-0	303.114	363.21	483.613	331.916	375.313	361.5	357.009	364.173	363.064	395.277		369.819	14.8579
	LN	Col-0	356.687	323.156	362.849	354.625	273.939	329.366	412.23	390.468				350.415	15.0426
	HN	yucQ	313.929	186.705	362.55	304.819	197.393	345.62	292.634	270.787	402.635	282.503		295.958	21.3851
	LN	yucQ	346.727	221.564	293.098	350.257	383.129	270.225	259.862	279.583	294.12			299.841	16.9838
Fig. 2d	N treatment	Genotype	cell 1	cell 2	cell 3	cell 4	cell 5	cell 6	cell 7	cell 8	cell 9	cell 10	cell 11	cell 12	cell 13	cell 14	cell 15	cell 16	cell 17	cell 18	cell 19	cell 20	cell 21	cell 22	cell 23	cell 24	cell 25	cell 26	cell 27	cell 28	cell 29	cell 30	cell 31	cell 32	cell 33	cell 34	cell 35	cell 36	cell 37	cell 38	cell 39	cell 40	cell 41	cell 42	cell 43	cell 44	cell 45		Average
	HN	Col-0	176.243	162.909	125.125	125.127	163.891	182.546	164.902	164.902	166.068	164.035	140.663	158.75	153.213	150.866	138.339	128.139	130.91	142.046	136.012	140.728	153.774	154.665	143.945	124.006	127.849	203.631	107.172	75.685	80.241	93.122	164.442	164.121	188.492	204.24													147.082
	LN	Col-0	182.279	180.606	156.626	173.088	161.385	188.596	145.463	151.637	146.115	195.398	175.695	158.675	176.261	166.068	227.297	143.236																															170.527
	HN	yucQ	147.548	151.76	147.458	137.125	114.474	83.608	88.679	80.397	105.801	86.953	95.411	105.298	94.576	95.661	171.933	151.202	123.715	125.958	116.197	101.719	155.332	97.296	98.092	147.202	172.022	154.517	138.787	123.903	157.089	107.229	122.766	127.877	140.528	131.687	77.172	80.87	158.037	156.789	149.969	155.652	142.21	180.612	177.365	136.296	133.537		127.74
	LN	yucQ	125.685	105.053	140.692	107.076	107.234	131.098	112.938	92.548	126.619	121.736	103.389	106.342	145.68	127.453	97.452	101.297	174.118	171.34	144.205	127.436	124.015	141.396	161.784	108.342	97.592	96.411	81.199	130.219	115.963	133.581	103.532	87.694	112.375	129.586	135.845	156.951	141.344	122.868	136.154	140.193	135.918	99.341	113.131				122.67
Fig. 2e	N treatment	Replicate	ct-ATC2	primer efficiency	ct-UBQ10	primer efficiency	ct-YUC8	primer efficiency	Relative expression level
	HN	R1	19.1578	2.15	17.5122	1.9	26.3259	2.04	0.930188
	HN	R2	18.9989	2.15	17.5189	1.9	26.3106	2.04	0.98618
	HN	R3	18.913	2.15	17.6881	1.9	26.4845	2.04	0.859758
	HN	R4	18.108	2.15	17.5223	1.9	26.4454	2.04	1.22387
	LN	R1	18.2595	2.15	17.4307	1.9	26.2573	2.04	1.36351
	LN	R2	18.4204	2.15	17.3685	1.9	26.0561	2.04	1.51437
	LN	R3	18.347	2.15	17.4366	1.9	26.2541	2.04	1.32572
	LN	R4	18.2624	2.15	17.5121	1.9	26.2932	2.04	1.29395
Fig. 2f	N treatment	Replicate	ct-ATC2	primer efficiency	ct-UBQ10	primer efficiency	ct-YUC3	primer efficiency	Relative expression level
	HN	R1	18.9321	2.01	17.8268	1.93	25.2371	2	1.07083
	HN	R2	18.9909	2.01	17.8585	1.93	25.2459	2	1.03495
	HN	R3	19.0203	2.01	18.1071	1.93	25.5552	2	0.755974
	HN	R4	18.879	2.01	17.7882	1.93	25.1948	2	1.13824
	LN	R1	18.567	2.01	17.6164	1.93	25.2984	2	1.25569
	LN	R2	18.61	2.01	17.4658	1.93	25.2788	2	1.31934
	LN	R3	18.605	2.01	17.7038	1.93	25.2443	2	1.24642
	LN	R4	18.6981	2.01	17.8578	1.93	25.4074	2	1.27382
Fig. 2g	N treatment	Replicate	ct-ATC2	primer efficiency	ct-UBQ10	primer efficiency	ct-YUC5	primer efficiency	Relative expression level
	HN	R1	19.1578	2.15	17.5122	1.9	27.3523	1.98	1.09791
	HN	R2	18.9989	2.15	17.5189	1.9	27.5053	1.98	1.02663
	HN	R3	18.913	2.15	17.6881	1.9	28.0628	1.98	0.678892
	HN	R4	18.108	2.15	17.5223	1.9	27.7624	1.98	1.19658
	LN	R1	18.2595	2.15	17.4307	1.9	27.0343	1.98	1.90706
	LN	R2	18.4204	2.15	17.3685	1.9	27.356	1.98	1.46244
	LN	R3	18.347	2.15	17.4366	1.9	27.2031	1.98	1.65409
	LN	R4	18.2624	2.15	17.5121	1.9	27.404	1.98	1.42218
Fig. 2h	N treatment	Replicate	ct-ATC2	primer efficiency	ct-UBQ10	primer efficiency	ct-YUC7	primer efficiency	Relative expression level
	HN	R1	19.1578	2.15	17.5122	1.9	29.8206	2	0.945382
	HN	R2	18.9989	2.15	17.5189	1.9	29.6207	2	1.14122
	HN	R3	18.913	2.15	17.6881	1.9	29.9991	2	0.85053
	HN	R4	18.108	2.15	17.5223	1.9	30.1745	2	1.06287
	LN	R1	18.2595	2.15	17.4307	1.9	28.662	2	2.93916
	LN	R2	18.4204	2.15	17.3685	1.9	28.7286	2	2.70676
	LN	R3	18.347	2.15	17.4366	1.9	28.9311	2	2.36789
	LN	R4	18.2624	2.15	17.5121	1.9	29.5651	2	1.54415
Fig. 2K
Treatment	root #	Cell 1	Cell 2	Cell 3	Cell 4	Cell 5	Cell 6	Cell 7	Cell 8	Cell 9	Cell 10	Cell 11	Cell 12	Cell 13	Cell 14	Cell 15	Cell 16	Cell 17	Cell 18	Cell 19	Cell 20	Cell 21	Cell 22	Cell 23	Cell 24	Cell 25	Cell 26	Cell 27	Cell 28	Cell 29	Cell 30
HN	Root1	0.399375	0.516796	0.522343	0.533856	0.395413	0.605308	0.533007	0.632854	0.506744	0.530895	0.544398	0.441057	0.469436	0.390596	0.568736	0.493414	0.492198	0.491373	0.566598	0.460531	0.448914	0.484421	0.724696	0.55545	0.631708	0.670428	0.590152	0.364067	0.455953	0.602453
HN	Root2	0.360333	0.580195	0.670269	0.757198	0.953071	0.557717	0.729625	0.677709	0.471864	0.553386	0.596972	0.849647	0.914911	0.995306	1.14316	0.98777	1.34477	1.26224	1.00624	0.976994	0.678251	0.546349	0.723019	0.81743	0.806704	0.51784	0.512391	0.552736	0.640644	0.530289
HN	Root3	0.655372	0.701856	0.760047	0.884454	0.721693	0.82673	0.670638	0.678823	1.1039	1.09633	0.683553	0.815395	0.981548	0.814478	0.918275	0.80172	0.845442	0.678157	1.11184	2.4002	0.652624	0.56441	0.492495	0.574364	0.652364	0.611627	0.505449	0.536565	0.409137	0.221206
HN	Root4	0.515343	0.77663	0.665867	0.509386	0.642527	0.848149	0.702266	0.484332	0.566469	0.48974	0.483716	0.486254	0.546955	0.485914	0.531155	0.741399	0.780021	0.472124	0.570954	0.567183	0.564227	0.640534	0.525862	0.560587	0.518093	0.795449	0.448834	0.616298	0.497395	0.522904
HN	Root5	0.636602	0.697881	0.843355	0.955773	1.13887	1.22506	1.01236	0.889267	1.0899	0.945197	0.818748	0.576381	0.508896	0.339644	0.327987	0.311916	0.330299	0.208459	0.197965	0.222126	0.196843	0.222566	0.220606	0.214976
HN	Root6	0.264558	0.304991	0.378982	0.337846	0.350027	0.430734	0.353206	0.366234	0.329411	0.392071	0.359554	0.390203	0.331854	0.438084	0.470286	0.458755	0.707961	0.690816	0.493209	0.349124	0.398754	0.374637	0.346168	0.401326	0.392956	0.520732	0.31675	0.321957	0.304596	0.474957
HN	Root7	0.431327	0.463477	0.712545	0.79074	0.917056	1.06476	0.991014	1.18045	1.35939	1.47901	1.1969	1.05279	0.983136	1.09495	1.2615	0.915249	0.960181	0.835854	0.933048	0.736809	0.682322	0.72881	0.814057	0.628003	0.88241	0.621692	0.616868	0.712433	0.691397	0.769935
HN	Root8	0.496371	0.746957	1.06458	1.23174	0.969472	0.925169	0.837497	0.907882	0.813677	1.00341	1.15459	1.30127	1.23445	1.21466	1.21884	1.24506	1.13694	0.779538	1.05246	1.11742	0.805776	0.49185	1.05153	1.1207	1.0358	1.10358	0.319732	0.471825	0.389389	0.40839
HN	Root9	0.42415	0.740778	0.634704	0.961219	0.917568	0.928883	1.03292	0.906617	1.05019	0.709462	0.915006	0.843303	0.86091	0.931919	0.839787	0.915248	0.715353	0.764454	0.563659	0.686836	0.564341	0.598781	0.529961	0.70383	0.617997	0.502782	0.692305	0.563499	0.717558	0.685989
HN	Root10	0.287713	0.332758	0.363567	0.395833	0.463512	0.788836	0.826511	0.603196	0.738614	0.802563	0.944252	0.78248	0.71716	0.85671	0.977271	0.972823	0.81748	0.661581	0.646097	0.855854	0.49195	0.40875	0.283785	0.293951	0.365885	0.446766	0.291887	0.242325	0.241774	0.173458
HN	Root11	0.281113	0.485383	0.396682	0.5082	0.589151	0.559793	0.782916	0.829644	0.859153	0.792627	0.750783	0.654571	0.513861	0.360876	0.389492	0.268702	0.446242	0.551365	0.217984	0.198189	0.223035	0.159932	0.18852	0.199588	0.216642	0.179537	0.120271	0.150171	0.150091	0.173537
HN	Root12	0.226597	0.330087	0.502083	0.368322	0.555729	0.453794	0.530815	0.67525	0.971354	1.061	1.03532	1.03023	1.32341	0.989594	0.857294	1.02133	0.892542	0.902924	0.375735	0.46181	1.03383	1.07849	0.453418	0.509948	0.430623	0.490991	0.445447	0.674146	0.453798	0.446586
HN	Root13	0.398468	0.46561	0.37706	0.335365	0.375401	0.356066	0.289801	0.31743	0.365938	0.359877	0.408808	0.327738	0.387625	0.358689	0.320981	0.385323	0.317589	0.287074	0.423657	0.387727	0.319724	0.498057	0.4129	0.488335	0.659856	0.385575	0.503395	0.357074	0.396036	0.514548
HN	Root14	0.6948	0.764374	0.720073	0.815164	0.73466	0.77371	0.912659	0.961891	1.1419	0.64759	1.11431	1.28903	1.09001	1.02436	1.03113	0.993852	0.763504	1.00336	0.649456	0.451341	0.418977	0.45897	0.51072	0.366413	0.337777	0.432391	0.241853	0.270801	0.37993	0.300636
HN	Root15	0.732331	0.589797	0.789647	0.791592	0.85904	0.82282	0.835193	0.732169	1.07243	1.04612	0.910846	0.860141	1.1296	1.36657	0.989975	1.34283	1.53699	1.43774	1.13919	1.09279	0.622254	0.840164	0.792149	0.902933	0.656605	0.76946	0.731107	0.643629	1.00153	0.785961
HN	Root16	0.536112	0.577071	0.654433	0.549733	0.858665	1.24211	1.16182	1.21693	0.999815	1.1564	0.933332	0.560212	0.572206	0.646377	0.572006	0.208528	0.241299	0.199406	0.287051	0.294322	0.258021	0.258513	0.383977	0.303145	0.347349	0.557313	0.516013
HN	Root17	0.348633	0.366902	0.442097	0.422427	0.448303	0.484651	0.468707	0.508833	0.480299	0.471117	0.438123	0.392298	0.38969	0.359084	0.335896	0.271522	0.340016	0.234565	0.213203	0.305878	0.331126	0.29712	0.325707	0.281716	0.236442	0.203654	0.247443	0.218945	0.218265	0.224508
HN	Root18	0.0409495	0.0417726	0.0531637	0.0426513	0.0511723	0.0612757	0.0484404	0.0471767	0.0551309	0.0495404	0.0439873	0.0495559	0.0642106	0.0523131	0.0520159	0.0450543	0.0883901	0.0434652	0.0467742	0.0434275	0.0922804	0.0512056	0.0404625	0.050242	0.0332901	0.0358136	0.0552574	0.0359792	0.0195675	0.060552
HN	Root19	0.645554	0.715389	0.716336	0.925804	0.710947	0.583719	1.07747	1.01319	1.79268	1.34886	1.39326	1.17218	1.05835	0.613855	0.971018	0.632593	0.565756	0.5	0.4666	0.249891	0.538277	0.991517	0.172383	0.0825003	0.163831
HN	Root20	0.402166	1.12153	1.29715	0.322491	0.654905	0.461275	0.46433	0.475068	0.629655	0.579095	0.589308	0.702091	0.651328	0.658271	0.375328	0.510465	0.361558	0.310831	0.225191	0.226673	0.278195	0.217394	0.234791	0.208844	0.177001	0.124596	0.105508	0.15333	0.19655	0.132491
HN	Root21	0.746985	0.817276	0.734392	1.07093	1.61916	1.43473	0.890259	0.902756	1.51451	1.79769	1.1553	1.62101	1.37434	1.57798	0.99144	1.85897	1.07258	1.71408	1.25	1.01956	0.412998	0.366667	0.150312	0.481146	0.196248	0.380672
HN	Root22	0.398281	0.349877	0.611462	0.528783	0.55288	0.534455	0.713821	0.879474	0.740863	0.719644	0.925583	0.900858	0.756426	0.60192	0.593103	0.383456	0.398879	0.691433	0.350145	0.576093	0.775149	0.329905	0.812019	0.403417	0.513373	0.261658	0.28655	0.255702	0.213285	0.17834
HN	Root23	0.207277	0.413606	0.500623	0.921516	0.689116	1.00345	0.883981	1.1284	0.873373	0.870736	1.06238	0.757214	1.07788	1.34191	0.74226	1.00222	1.01167	0.555806	0.806755	0.740008	0.709938	0.987074	0.946441	1.27143	0.564413	0.467952	0.418605	0.816246	0.784809	0.26015
HN	Root24	0.6544	0.775959	0.777791	0.956693	0.979617	1.374	1.1835	0.909121	1.31776	0.971204	0.858008	0.90002	1.22068	0.905377	0.704098	0.697721	0.78964	0.66055	0.804337	0.774083	1.15981	0.744804	0.841121	0.450881	0.387653	0.376945	0.230379
HN	Root25	0.329228	0.562588	0.451134	0.367442	0.882145	0.823252	0.610397	0.382286	1.2753	1.03005	0.807112	1.03279	0.395852	0.84133	1.12928	0.466314	0.574108	0.781577	0.440425	0.582313	0.34716	0.449391	0.417645	0.384108	0.393168	0.491577	0.210481	0.361141	0.212117	0.270396
HN	Root26	0.373994	0.498139	0.642645	0.747853	0.659926	0.378745	0.911317	0.525765	0.692682	1.23229	1.28199	1.26601	0.760664	0.766333	0.771129	0.630917	0.586386	0.383545	0.455078	0.461152	0.481294	0.390125	0.307723	0.405615	0.283001	0.456405
HN	Root27	0.678042	0.626187	1.05697	0.930139	0.61092	0.761428	1.01332	0.755916	1.03836	1.10218	0.983359	0.843816	0.723939	1.38304	1.12327	1.18711	0.906729	0.914421	0.765509	0.697405	0.440485	0.56712	0.507644	0.329937	0.374025	0.38447	0.166662	0.188551	0.118206
HN	Root28	0.339439	0.65969	0.915228	0.822792	0.953501	0.871043	1.17379	1.05081	0.595139	0.619794	0.568447	0.648104	0.596117	0.324141	0.52437	0.844683	0.694184	0.464574	0.39036	0.661267	0.533017	0.396984	0.803991	0.260855	0.308004	0.620673
HN	Root29	0.70075	0.847522	0.428368	0.80759	0.749219	0.52069	0.320658	0.557034	0.652299	0.624418	0.772203	0.590488	0.465773	0.371696	0.242104	0.296338	0.272022	0.705874	0.522959
HN	Root30	0.389244	0.598295	0.920179	0.725078	0.746178	0.659215	0.657831	0.853919	0.65805	1.36786	0.892719	0.684724	0.513629	0.660225	0.602165	0.276696	0.392192
	average	0.453184	0.582312	0.653459	0.677287	0.724995	0.745385	0.754002	0.735014	0.858562	0.861672	0.820762	0.794062	0.753828	0.758874	0.719178	0.705599	0.679431	0.661627	0.585258	0.628465	0.516413	0.505162	0.500504	0.473274	0.45123	0.47733	0.372754	0.405115	0.404382	0.386864
	s.e.m.	0.0329481	0.0387048	0.0461154	0.0506929	0.0526634	0.0580754	0.0522156	0.0503179	0.0695808	0.0690533	0.0557148	0.0614832	0.0611506	0.0696828	0.0594398	0.0741737	0.0622027	0.0677904	0.0581495	0.0820075	0.0444176	0.046513	0.0490602	0.0521603	0.0432241	0.0409193	0.034882	0.0394095	0.0453619	0.0398621
LN	Root1	0.295567	0.336942	0.367127	0.22445	0.354254	0.382603	0.323898	0.267622	0.35327	0.460519	0.345814	0.368379	0.329236	0.352267	0.494847	0.247441	0.197116	0.198502	0.285245	0.320881	0.283856	0.259904	0.36743	0.263364	0.216663	0.159519	0.178396	0.172348	0.290346	0.290122
LN	Root2	0.29654	0.305324	0.547231	0.665439	0.704995	0.897995	1.16543	1.27206	1.09048	1.01333	0.852012	0.994827	0.757576	0.59721	0.593719	0.73193	0.437915	0.50685	0.640916	0.471169	0.461687	0.484576	0.373705	0.403327	0.808648	0.291392	0.236909	0.335614	0.2777	0.320597
LN	Root3	0.46427	0.369568	0.592976	0.573806	0.532185	0.597758	0.718108	0.507465	0.542323	0.357423	0.368504	0.452544	0.431556	0.387224	0.361522	0.329505	0.339785	0.237693	0.198948	0.155014	0.233255	0.241694	0.215129	0.184533	0.197761	0.311539	0.222164	0.281263	0.181927	0.361719
LN	Root4	0.474084	0.385893	0.314939	0.415259	0.323686	0.415085	0.452906	0.4966	0.399948	0.32701	0.507905	0.435977	0.411221	0.417618	0.371656	0.359497	0.322868	0.395416	0.246681	0.206446	0.228954	0.158703	0.219234	0.176975	0.140654	0.284492	0.218404	0.184628	0.158535	0.214244
LN	Root5	0.60962	0.251632	0.459203	0.623792	0.317989	0.475246	0.581457	0.545413	0.578406	0.498147	0.421741	0.417802	0.364441	0.360793	0.449312	0.563801	0.33713	0.456324	0.265261	0.324445	0.289145	0.361919	0.326283	0.296633	0.195287	0.19663	0.137188	0.157006	0.169931	0.180506
LN	Root6	0.304279	0.232868	0.24861	0.314873	0.268428	0.405021	0.337182	0.432478	0.403595	0.367507	0.346385	0.328107	0.323854	0.301388	0.253247	0.292028	0.285343	0.308207	0.227001	0.361162	0.317028	0.324286	0.258028	0.260141
LN	Root7	0.348197	0.521645	0.623999	0.504545	0.533564	0.536313	0.530104	0.495042	0.620664	0.547314	0.657699	0.814599	0.884419	0.729968	0.722062	0.684173	0.613988	0.492249	0.471003	0.46737	0.308033	0.298828	0.449393	0.346962	0.252022	0.358052	0.324502	0.396264
LN	Root8	0.410021	0.558159	0.660776	0.550878	0.483522	0.557558	0.521667	0.581103	0.711051	0.625287	0.668351	0.727508	0.97937	0.662507	0.653655	0.752222	0.608528	0.399482	0.547529	0.422119	0.243342	0.21798	0.296132	0.28275	0.31509	0.206072	0.348424
LN	Root9	0.316449	0.364492	0.342227	0.327106	0.380223	0.372857	0.371707	0.378776	0.480379	0.885894	0.793431	0.758542	0.646023	0.5676	0.444023	0.553784	0.510129	0.367195	0.441368	0.44513	0.354307	0.325932	0.412491	0.47533	0.51188	0.462046	0.547771	0.537635	0.477202	0.204653
LN	Root10	0.477236	0.317133	0.451907	0.575356	0.440942	0.264261	0.318834	0.362926	0.449581	0.404184	0.38707	0.335877	0.625189	0.601817	0.273008	0.243004	0.296416	0.192717	0.205288	0.251979	0.303106	0.366015	0.371005	0.450533	0.420321	0.378165	0.207792	0.217179	0.208328	0.143236
LN	Root11	0.212488	0.204435	0.321894	0.238066	0.354308	0.306853	0.260318	0.229394	0.334721	0.359476	0.346776	0.308665	0.296511	0.353503	0.486419	0.462101	0.47886	0.485322	0.556472	0.539819	0.30246	0.282706	0.298649	0.290224	0.338846	0.280629	0.358068	0.324901	0.210612	0.243449
LN	Root12	0.342588	0.452477	0.373176	0.561737	0.482377	0.482248	0.44121	0.681041	0.42562	0.38752	0.40795	0.429902	0.339236	0.345244	0.246534	0.176421	0.168371	0.222588	0.200083	0.273548	0.243933	0.309091	0.292255	0.393227	0.315747	0.366631	0.282617	0.415179
LN	Root13	0.217261	0.314549	0.293017	0.359699	0.368998	0.30852	0.290018	0.304528	0.325365	0.259096	0.27662	0.439369	0.359456	0.390643	0.317211	0.23778	0.236087	0.212842	0.309074	0.223041	0.255375	0.355657	0.220799	0.22104	0.299184	0.273988	0.207133	0.183866	0.112075
LN	Root14	0.345459	0.432445	0.531789	0.517766	0.563078	0.389571	0.508341	0.566756	0.449675	0.54457	0.507958	0.535294	0.460045	0.411148	0.393199	0.450549	0.56224	0.619077	0.653775	0.605432	0.574458	0.689806	0.688956	0.58512	0.658094	0.605166	0.643297	0.403156	0.752011	0.423479
LN	Root15	0.328687	0.27169	0.301256	0.233992	0.291008	0.259217	0.372962	0.363032	0.441393	0.411966	0.358547	0.167999	0.222992	0.121199	0.135661	0.104611	0.200005	0.0635422	0.104781	0.133321	1.23685	0.666667	0.436557	0.256404	0.19976
LN	Root16	0.294945	0.331058	0.303765	0.45339	0.558514	0.443733	0.562904	0.713886	0.490975	0.544995	0.662374	0.261061	0.270739	0.468491	0.375775	0.326211	0.206927	0.125734	0.154282	0.168021	0.206572	0.288062	0.161938	0.260724	0.214835
LN	Root17	0.401156	0.465875	0.359805	0.442398	0.335584	0.762203	0.34082	0.452547	0.167401	0.437148	0.316668	0.315306	0.424628	0.321738	0.265218	0.300955	0.137355	0.527066	0.214456	0.377607	0.278014	0.162765	0.333354	0.215033	0.0447381	0.0820883
LN	Root18	0.246669	0.156948	0.227775	0.184935	0.260049	0.250816	0.370648	0.324723	0.354121	0.288397	0.226217	0.266677	0.174238	0.178224	0.134854	0.122385	0.138885	0.0628437	0.0651716	0.126837	0.07272	0.0822381	0.20759	0.0901097	0.0426348	0.0483456	0.0701833	0.166667
LN	Root19	0.389064	0.192245	0.304348	0.41462	0.491119	0.468931	0.408736	0.522926	0.429487	0.582555	0.382227	0.520744	0.711832	0.40902	0.155587	0.474007	1.23702	0.495931	0.237683	0.419374	0.525821	0.583633	0.379894	0.567296	0.370388	0.256428
LN	Root20	0.160979	0.414606	0.404301	0.358016	0.340145	0.392384	0.540927	0.264508	0.309109	0.239863	0.297066	0.235076	0.3404	0.258865	0.520627	0.62766	0.44331	0.28165	0.493802	0.298325	0.411238	0.284969	0.563874	0.54958	0.372671	0.466669	0.569616	0.35927	0.2189	0.511212
LN	Root21	0.317226	0.408824	0.487803	0.515713	0.463231	0.545001	0.525234	0.567939	0.639657	0.263915	0.564111	0.514813	0.415045	0.604453	0.401006	0.229167	0.353761	0.32001	0.26592	0.224597	0.231382	0.231107	0.242217	0.491547	0.207497
LN	Root22	0.379164	0.35905	0.410006	0.323364	0.394795	0.280077	0.430023	0.497991	0.668787	0.427237	0.362319	0.601716	0.338314	0.275695	0.327267	0.2445	0.11846	0.175188	0.0783612	0.545929	0.161811	0.352265	0.554439	0.163286	0.290306	0.186065
LN	Root23	0.482421	0.531846	0.689283	0.64141	0.517383	0.504749	0.68358	0.68939	0.80255	0.583114	0.466568	0.370917	0.220894	0.257226	0.209051	0.160252	0.227856	0.17366	0.0948636	0.188513	0.138899	0.09144	0.204556	0.109696	0.191481	0.157216	0.383474	0.0877441	0.209048	0.00747009
LN	Root24	0.0971406	0.173924	0.35271	0.369215	0.302994	0.286932	0.299997	0.655336	0.670347	0.759918	0.567991	0.439029	0.692655	0.693159	0.624434	0.151441	0.342566	0.227175	0.144598	0.403194	0.0912834	0.191442	0.221185	0.330327	0.305582	0.253963	0.128661	0.344366	0.305205	0.178181
LN	Root25	0.474588	0.523945	0.63046	0.692724	0.910671	0.761844	0.83255	0.720764	0.533414	0.728841	0.701514	0.737154	0.764888	0.529127	0.637885	0.349337	0.469829	0.215481	0.569019	0.238176	0.451343	0.342407	0.394354	0.283149	0.386364	0.250028	0.199715	0.136679	0.139906	0.20117
	average	0.347444	0.355103	0.424015	0.443302	0.438962	0.453911	0.487582	0.51577	0.506893	0.492209	0.471753	0.471115	0.47139	0.423845	0.393911	0.366991	0.37083	0.31051	0.306863	0.327658	0.328195	0.318164	0.339578	0.317892	0.304019	0.279768	0.292462	0.276692	0.265123	0.252311
	s.e.m.	0.0228796	0.0232568	0.0272453	0.0295639	0.029677	0.0335965	0.0402202	0.0429366	0.0380931	0.0391719	0.0338674	0.0405915	0.0441619	0.0323691	0.0336112	0.0387129	0.0467142	0.0310279	0.0366847	0.0275974	0.0451165	0.0307808	0.0258303	0.0279152	0.0346618	0.026227	0.0318766	0.0249015	0.0333911	0.0260321
HN-PPBO	Root1	0.437958	0.537953	0.656863	0.687918	0.968642	0.729359	0.0765519	0.674828	0.635893	0.57968	0.592506	0.652294	0.558227	0.550366	0.510786	0.641791	0.600505	0.841321	0.703728	0.625742	0.771076	0.795779	0.446324	0.444543	0.340327	0.321957	0.265196	0.27518	0.297429	0.245537
HN-PPBO	Root2	0.429374	0.774848	1.01081	1.02146	0.797174	0.810989	0.879154	0.861677	0.722207	0.757569	1.26224	0.719121	1.02987	1.03816	0.747282	0.577144	0.743282	1.06197	0.915518	0.755725	0.705483	0.447516	0.286212	0.676554	0.533043	0.678393	0.651556	0.377536	0.896401	0.657276
HN-PPBO	Root3	0.432023	0.408022	0.857694	0.852522	0.84151	0.946254	0.694769	0.832323	0.989881	1.12653	0.516462	0.590214	0.685528	0.790407	1.24986	1.18325	0.763437	0.620759	0.541337	0.560079	0.677858	0.855658	0.738321	0.727799	0.660111	0.503457	0.604194	0.590055	0.306076	0.209849
HN-PPBO	Root4	0.446891	0.503357	0.716821	0.785158	0.942572	0.857378	0.768122	0.631532	0.835847	0.913053	0.844331	0.678719	1.15285	0.521541	0.625106	0.692212	0.574625	0.52	0.779818	0.651121	0.798777	0.563345	0.684032	0.70389	0.667432	0.432561	0.420409	0.248652	0.324554	0.273078
HN-PPBO	Root5	0.708051	0.832845	0.61689	0.658397	0.771167	1.06817	1.07388	1.12912	1.25913	1.09344	1.19198	1.19609	1.54902	1.67704	1.72847	1.44951	0.863831	0.776187	0.872572	0.568074	0.732557	0.580217	0.522199	0.623265	0.476785	0.665171	0.666667	0.562135	0.908518	0.508363
HN-PPBO	Root6	0.386199	0.467521	0.644828	0.624278	0.764156	0.865384	0.774231	0.826512	0.587811	0.495228	0.513735	0.588389	0.5511	0.564259	0.53828	0.554301	0.85876	0.763499	0.898532	0.861208	0.733521	0.730188	0.672712	0.629594	0.545791	0.61272	0.411815	0.392525	0.348184	0.286387
HN-PPBO	Root7	1.04449	1.22931	1.43079	1.22039	1.38479	1.57731	1.44788	1.51848	1.26695	1.33325	1.7786	1.82835	1.49796	1.4569	2.14951	2.17815	1.06936	1.52254	1.1654	1.18137	1.25548	1.1492	0.986739	0.746589	0.713047	0.48473	0.484709	0.446749	0.412012
HN-PPBO	Root8	1.35408	1.32125	1.4168	1.24293	1.44988	1.18912	1.4991	1.52788	1.57847	1.75656	1.92371	1.71641	1.7422	1.43568	1.40155	1.2111	1.34616	1.11722	1.5714	1.4384	1.48186	1.2339	1.56119	1.46113	1.26442	1.08413	0.909815	0.777234	0.556006	0.599713
HN-PPBO	Root9	0.828742	0.877756	0.70252	1.06029	1.38353	1.10864	1.20411	1.06437	0.780898	0.888149	0.79442	0.954424	1.1563	0.844509	0.712521	0.479609	0.388451	0.387084	0.386699	0.370497	0.302929	0.266391	0.541866	0.789045	0.496226
HN-PPBO	Root10	0.970453	1.49998	1.47969	1.28914	1.36634	1.1314	1.06398	1.25017	1.52037	1.50753	1.59227	1.52031	1.8988	2.0596	2.22363	2.33647	1.92585	1.71892	2.06787	2.30019	1.13519	0.941252	1.2662	1.0556	1.03809	1.22951	0.975033	1.17478	0.883425	0.850369
HN-PPBO	Root11	0.724267	1.26458	1.18942	1.43191	1.81351	1.60613	1.87324	1.69352	1.34994	1.90706	1.76178	1.02633	1.50488	2.02848	2.04233	1.40032	1.9885	1.1839	0.752147	0.978034	0.933901	0.83598	0.717986	1.29313	1.40328	1.08636	0.893876	0.736733	0.684426	0.67442
HN-PPBO	Root12	0.677999	0.503419	0.617276	0.927265	0.756455	1.31128	1.31384	1.89818	1.81191	1.58136	1.06656	1.30091	1.16607	1.49157	1.41212	1.1762	1.17629	1.08104	1.17053	1.03043	0.943924	1.0884	0.914159	0.93027	0.795508	0.63259	0.36759	0.763575	0.666782	0.429526
HN-PPBO	Root13	0.551715	0.500221	0.739834	0.811271	0.729452	0.777519	0.944329	0.956987	1.02179	0.895062	1.14154	1.38277	1.33009	1.43589	1.50227	1.3674	1.28849	0.931918	1.32315	0.949361	0.853044	0.742596	0.522204	0.558865	0.524525	0.706636	0.443365	0.530645	0.493899	0.391675
HN-PPBO	Root14	0.817782	1.00405	0.942245	1.41251	1.54304	1.7939	2.07499	1.9458	1.19527	1.27556	1.35716	1.41561	1.55511	1.41237	0.56224	0.368139	0.405235	0.529275	0.332346	0.426946	0.357826	0.176555	0.269903	0.269903
HN-PPBO	Root15	0.82262	0.894727	0.868437	1.41579	1.42055	1.18796	1.25337	0.924585	1.0279	1.09719	1.18212	1.20131	1.18167	1.22777	1.03004	0.810652	0.985277	0.959228	0.985217	1.51916	1.62295	0.895198	0.849327	0.834224	0.945695	0.865612	0.842913	0.596568	0.552036	0.495386
	average	0.708843	0.841323	0.926061	1.02942	1.12885	1.13072	1.12944	1.1824	1.10562	1.14715	1.16796	1.11808	1.23731	1.23564	1.22907	1.09508	0.998537	0.934324	0.964418	0.947756	0.887092	0.753478	0.731958	0.78296	0.743163	0.715678	0.610549	0.574797	0.563827	0.468465
	s.e.m.	0.0711581	0.0924085	0.0804099	0.0748322	0.0932815	0.0838415	0.12722	0.112132	0.0939155	0.107092	0.118744	0.106746	0.105564	0.129995	0.157761	0.153553	0.125396	0.094922	0.116957	0.130815	0.0942624	0.0788153	0.090208	0.0792169	0.0809201	0.0712871	0.0605199	0.0645628	0.0589727	0.0515682
LN-PPBO	Root1	0.987141	1.06984	1.4964	1.47564	1.24902	1.1755	1.11071	0.967729	1.24276	1.47337	1.36713	1.27667	0.802349	0.555678	0.822861	0.728695	0.787772	0.729607	0.819617	0.667453	0.698295	0.835663	0.446989	0.41753	0.496672	0.460007	0.0462182	0.425981	0.498305	0.352646
LN-PPBO	Root2	1.26706	1.03165	1.35869	1.35775	1.76582	1.54264	1.49999	1.5809	2.0833	1.23254	1.64695	1.73604	1.68643	1.31351	1.47009	1.6197	1.25722	1.09417	1.18501	0.938842	0.88797	0.553121	0.542817	0.540911	0.517368	0.383083	0.242341
LN-PPBO	Root3	0.490924	0.561631	1.28819	1.57602	0.953018	0.988951	1.18384	0.87995	0.931222	1.20944	1.05632	0.902095	0.912671	0.91393	0.816158	0.872477	0.896827	1.00891	0.962573	1.02423	0.660664	0.687328	0.721169	0.48636	0.277933	0.268994	0.297785	0.584731	0.428358	0.570092
LN-PPBO	Root4	0.654802	0.93912	0.832723	1.11139	1.06968	0.868048	0.791676	1.09533	1.14534	1.25413	3.894	1.14112	1.1498	1.06671	1.05181	1.44153	1.34092	1.32488	1.23449	0.782595	0.599957	0.527932	0.639968	0.587798	0.659149	0.642708	0.623099	0.49928	0.488831	0.486559
LN-PPBO	Root5	0.942272	1.02789	0.923465	1.18203	1.14432	0.670258	0.687668	0.859178	0.850968	0.871283	0.702486	0.651731	0.670769	1.32179	0.373664	0.40321	0.353195	0.329064	0.419282	0.370513	0.400579	0.328036	0.529703	0.57058	0.489667
LN-PPBO	Root6	0.825106	0.705898	1.17679	0.775404	1.48073	1.60435	1.94373	1.80984	1.50693	1.37779	1.15606	1.22809	1.2865	1.51545	1.62618	1.67965	1.95013	1.23965	0.786321	1.10572	0.985516	1.01665	0.97497	1.07531	0.984596	0.636549	0.959202	0.852546	0.77595	1.04637
LN-PPBO	Root7	0.739799	0.731878	0.771333	0.823843	1.07819	0.919641	1.37493	1.50312	1.15712	1.11647	1.01511	0.751779	0.742556	0.917311	0.796673	0.803131	0.806424	0.667048	0.676276	0.500147	0.695741	0.597351	0.597195	0.61075	0.62434	0.602829	0.453018	0.490388	0.437236	0.427563
LN-PPBO	Root8	0.600266	1.54539	0.909714	1.3482	1.15943	1.45179	1.09048	1.90592	1.87325	1.82869	1.01769	1.47486	1.75384	1.9107	1.39839	1.28739	1.47307	1.20548	1.19225	1.36546	1.35553	1.41556	1.20898	1.22321	1.55704	0.999013	0.81126	0.894618	0.812691	0.967993
LN-PPBO	Root9	0.876399	1.34423	0.798099	1.48573	1.33926	1.31402	1.82443	1.47461	1.15296	0.666908	1.02271	1.30025	1.96875	1.51258	1.43659	1.17583	0.631257	0.626632	0.489228	0.511103	0.625093	0.528068	0.424328	0.52922	0.575408	0.419657	0.438035	0.544293	0.405605	0.433696
LN-PPBO	Root10	0.932835	1.00668	1.622	1.30616	1.53401	1.88549	1.32339	1.46366	1.37595	1.37933	1.0477	0.656011	0.961434	0.89277	0.911576	0.726252	0.583797	0.597298	0.599448	0.547233	0.680625	0.642186	0.606605	0.521075	0.662819	0.527318	0.410743	0.29765	0.307633	0.307435
LN-PPBO	Root11	0.696719	0.990723	1.31261	1.19442	1.49787	1.19075	1.57714	1.8445	1.2395	1.79007	1.65682	1.68029	1.79978	1.97814	2.14207	1.87063	2.47962	1.79566	1.55085	1.39849	1.26482	1.01966	1.05376	1.18082	1.16609	1.26	0.99842	1.24301	0.675949	0.581007
LN-PPBO	Root12	0.736002	0.806097	1.14273	1.90097	1.58211	1.77084	1.64426	1.63944	1.3206	1.21333	1.10046	1.42741	1.23731	1.56897	1.89222	1.25493	1.24338	1.14458	1.00321	1.28831	1.06468	1.1091	0.822927	0.521639	0.566017	0.471448	0.387654	0.300248	0.209636	0.190205
LN-PPBO	Root13	0.896525	0.788072	1.58476	1.37008	1.14208	1.04718	1.78652	1.53181	1.48892	1.85014	1.58912	2.41633	1.56209	1.4625	1.34481	1.12596	1.33343	1.28926	1.25355	0.850447	0.566342	0.496836	0.394705	0.343597	0.348729	0.26866	0.258692	0.174997	0.372794
LN-PPBO	Root14	0.672207	0.750359	0.807367	1.15064	1.22462	1.10499	1.09844	1.28606	1.44624	1.16952	1.35081	1.35998	1.39997	1.25112	1.26839	0.876925	1.35341	1.67268	1.02399	0.970863	1.06156	0.909506	0.727127	0.754513	1.10305	0.737243	0.855033	0.687792	0.788874	0.893234
LN-PPBO	Root15	0.796772	1.15894	1.46228	0.982226	1.1295	1.4634	1.4679	0.878094	1.58419	1.5875	1.8175	1.4209	1.86933	1.89619	1.90877	2.01773	1.87059	1.65666	1.84628	1.83115	2.00179	1.9069	2.16382	2.05346	1.94866	1.67633	1.85702	2.04473	1.89499	1.92741
	average	0.807656	0.963892	1.16581	1.26937	1.28998	1.26652	1.36034	1.38134	1.35995	1.3347	1.42939	1.2949	1.32024	1.33849	1.28402	1.19227	1.22407	1.09211	1.00282	0.943503	0.903277	0.83826	0.790338	0.761118	0.798503	0.668131	0.617037	0.695405	0.622835	0.682017
	s.e.m.	0.0486579	0.0664591	0.0789744	0.0751217	0.0598456	0.0900549	0.0953282	0.0944143	0.0841101	0.0869323	0.193492	0.118931	0.113277	0.107553	0.126847	0.120503	0.148309	0.112206	0.101266	0.104769	0.105316	0.106647	0.115599	0.116141	0.120939	0.102548	0.11865	0.1282	0.110398	0.1228
Whlch's t-test
HN vs LN	p-value	0.01116	7.7e-06	9.27e-05	0.0002388	2.246e-05	7.742e-05	0.0001768	0.001664	6.066e-05	2.882e-05	2.57e-06	6.229e-05	0.0004642	8.658e-05	2.017e-05	0.0002115	0.0002269	3.891e-05	0.000229	0.001946	0.005176	0.00205	0.007365	0.01446	0.008959	0.0005159	0.0156	0.02244	0.05793	0.0342
HN-PPNO vs LN-PPBO	p-value	0.2626	0.2917	0.04235	0.03158	0.159	0.2792	0.1584	0.1859	0.05346	0.1852	0.2612	0.2781	0.5965	0.5472	0.7881	0.6227	0.2556	0.2924	0.8058	0.9799	0.9097	0.5282	0.6937	0.8778	0.6197	0.7197	0.9632	0.4444	0.6659	0.1724
[truncated: 1 more columns]

## Sheet: Fig. 3 
Fig. 3a	Polymorphisms	Position in the CDS	-log10 (P-value)-HN	-log10 (P-value)-LN		Fig. 3b	Genotype	41 (T/C)	42 (A/T)	822 (G/A)	1026 (C/T)	1080 (A/G)	1167 ( A/G)	Average LR length-HN	Average LR length-LN	haplotype		Fig. 3e	Genotype	Plant 1	Plant 2	Plant 3	Plant 4	Plant 5	Plant 6	Plant 7	Plant 8	Plant 9	Plant 10	Plant 11	Plant 12	Plant 13	Plant 14	Plant 15	Plant 16	Plant 17	Plant 18	Plant 19	Plant 20	Plant 21	Plant 22	Plant 23	Plant 24	Plant 25	Plant 26	Plant 27	Plant 28	Plant 29	Plant 30
	T/C	41	0.674484	1.7167			Alst-1	C	T	A	T	G	G	0.351699	0.700275	Hap B			Col-0	8.3416	8.4646	9.0971	9.1937	8.9246	8.4696	8.3774	8.6369	9.1661	8.4995	8.8388	9.0418	9.1194	9.399	8.8629	8.6461	8.606	8.4932	8.4523	8.6591	8.9625	9.0046	8.7551	8.8842	9.7728	8.9556	9.0815	9.0262	8.8152	8.8332
	A/T	42	0.674484	1.7167			Bur-0	C	T	A	T	G	G	0.415727	0.879152	Hap B			yucQ	8.3435	7.6899	7.6906	7.7557	7.6883	8.1145	7.5474	8.2242	7.2738	8.1369	7.8532	8.3455	8.5231	8.5229	8.5556	8.2741	8.5382	8.5913	8.6581	8.7707	8.9347	8.8469	7.9675	8.0912	8.555	8.6332	8.4875	7.9513	8.1175	8.4516
	T/A	45	0.0922126	0.875496			Co	C	T	A	T	G	G	0.430477	0.528187	Hap B			YUC8-Hap B/yucQ	8.4045	8.3359	8.1483	8.2591	8.4068	8.1373	7.9224	8.3921	8.6623	8.091	8.6055	7.3763	7.8787	8.5785	8.9377	8.0657	6.7786	8.0866	7.7301	8.98	7.7237	8.0654	8.7066	8.3937	8.6892	8.1689	7.7665	8.4342	8.7297	8.8262
	T/A	90	0.128019	0.458546			Cvi-0	C	T	A	T	G	G	0.353221	0.875759	Hap B			YUC8-Hap A/yucQ	8.4901	8.3758	7.9857	8.142	7.6029	8.0113	7.9192	8.1203	9.2206	9.4025	8.8436	8.7475	9.2595	9.4616	9.0938	8.8675	8.2946	8.8524	8.5972	8.3381	8.9464	9.4837	8.3928	8.8518	8.7113	8.8863	8.5643	8.3735	8.6663	8.8358
	G/T or C	96	0.120961	1.25571			Edi-0	C	T	A	T	G	G	0.454303	0.63076	Hap B
	T/C	103	0.102043	1.18046			Rhen-1	C	T	A	T	G	G	0.379808	0.764859	Hap B		Fig. 3f	Col-0	0.947432	1.27906	1.02307	0.953505	1.16954	1.16362	1.13708	1.09559	1.24805	1.14088	1.0605	1.34623	1.30706	1.1637	1.15966	1.25299	1.15139	1.25512	0.9778	0.935905	0.975184	0.979006	0.977005	1.17492	1.00328	1.09103	1.28358	1.17951	1.0932	1.13384
	C/T	216	0.102043	1.18046			RRS-7	C	T	A	T	G	G	0.296369	0.649195	Hap B			yucQ	0.845328	0.775114	0.77102	0.616847	0.8236	0.747681	0.787861	0.801733	0.769023	0.859237	0.991342	1.03469	0.920744	0.841094	0.718824	1.02303	0.7715	0.95552	0.974533	0.835475	0.832326	0.935989	1.06569	0.9206	0.749306	0.747021	0.898463	0.765554	0.761663	0.80125
	C/T	264	0.0202696	0.295335			Tamm-27	C	T	A	T	G	G	0.441574	0.713168	Hap B			YUC8-Hap B/yucQ	0.658963	0.8166	0.767429	0.833415	0.866477	0.890038	0.891862	1.16035	0.778033	0.902669	0.691582	1.0697	0.787313	0.921977	0.861779	0.755744	0.932423	1.10275	1.01156	0.867929	0.720953	0.822	1.03018	0.83206	0.739412	1.05131	0.973354	0.860187	0.926307	0.817444
	T/C	510	0.102043	1.18046			Tha-1	C	T	A	T	G	G	0.386748	0.785191	Hap B			YUC8-Hap A/yucQ	1.27551	1.27022	1.36076	1.07667	1.66439	1.17752	1.23913	0.915047	1.09698	1.00092	1.33347	1.09548	1.17848	1.09512	1.13082	1.15888	1.38405	0.80492	1.22001	0.931219	0.984161	1.09354	0.958324	0.992853	1.12864	1.11487	1.18123	1.06239	1.12737	1.35843
	T/C	528	0.869023	0.847406			Ty-0	C	T	A	T	G	G	0.607396	0.829674	Hap B
	T/C	537	0.102043	1.18046			Aa-0	T	A	G	C	A	A	0.489071	0.899254	Hap A		Fig. 3g	Col-0	26.3428	28.9296	30.5816	29.2173	33.485	30.5784	28.8448	30.5488	36.6231	27.8944	31.1093	34.6202	33.9535	33.8366	28.5772	27.441	25.8768	27.32	25.0749	26.4413	27.491	26.6267	28.2952	27.683	32.8483	31.8673	29.6188	29.0778	30.6793	29.2423
	C/T	807	0.59193	0.601886			Ak-1	T	A	G	C	A	A	0.33263	0.793514	Hap A			yucQ	23.5594	18.5415	19.2559	17.0084	19.2187	20.0774	21.7289	22.6554	17.2711	21.8847	19.7493	24.9005	25.0965	23.6626	20.7756	22.5965	20.1107	22.9241	23.2761	25.4802	24.7489	26.6307	22.8872	20.9796	22.0425	22.8266	22.8629	17.9035	20.3041	24.4766
	G/A	822	0.293709	1.49485			Alc-0	T	A	G	C	A	A	0.390033	0.79388	Hap A			YUC8-Hap B/yucQ	18.9479	18.9517	18.8923	19.0935	19.671	19.7078	19.5166	19.9956	20.3328	19.8257	20.3624	19.143	19.6884	20.5642	21.0026	20.1576	18.9001	20.2169	19.8688	21.131	19.9799	20.3954	21.0688	20.8746	21.2592	20.7846	20.4201	21.337	21.698	21.9053
	C/T	1026	0.293709	1.49485			Amel-1	T	A	G	C	A	A	0.41561	0.695414	Hap A			YUC8-Hap A/yucQ	27.6228	26.1589	27.0363	23.2154	25.9112	28.0292	26.5062	23.6761	26.7722	28.4199	31.5126	29.5617	29.2936	26.9836	27.1869	28.5684	33.2075	24.9508	30.5573	23.2376	26.6613	28.0739	24.6843	25.7303	24.5122	26.7242	26.2827	22.1846	26.7042	27.8538
	A/G	1080	0.293709	1.49485			An-1	T	A	G	C	A	A	0.569224	1.00128	Hap A
	A/G	1167	0.293709	1.49485			Ang-0	T	A	G	C	A	A	0.359344	0.830539	Hap A
	G/A	1260	0.33395	1.26761			Ann-1	T	A	G	C	A	A	0.418607	0.885748	Hap A
							Ba-1	T	A	G	C	A	A	0.339615	0.706949	Hap A
							Bla-1	T	A	G	C	A	A	0.330969	0.756146	Hap A
							Blh-1	T	A	G	C	A	A	0.386584	0.868119	Hap A
							Boot-1	T	A	G	C	A	A	0.363618	0.732407	Hap A
							Bor-1	T	A	G	C	A	A	0.580345	1.02037	Hap A
							Bor-4	T	A	G	C	A	A	0.575081	0.917201	Hap A
							Br-0	T	A	G	C	A	A	0.397716	0.838822	Hap A
							Bs-1	T	A	G	C	A	A	0.463391	0.789217	Hap A
							Bsch-0	T	A	G	C	A	A	0.32189	0.748098	Hap A
							Bu-0	T	A	G	C	A	A	0.540313	0.94754	Hap A
							Ca-0	T	A	G	C	A	A	0.630516	1.18428	Hap A
							Chat-1	T	A	G	C	A	A	0.326214	0.667399	Hap A
							CIBC-17	T	A	G	C	A	A	0.676351	1.25305	Hap A
							CIBC-5	T	A	G	C	A	A	0.362627	0.722236	Hap A
							Col-0	T	A	G	C	A	A	0.800873	1.44906	Hap A
							Ct-1	T	A	G	C	A	A	0.496674	1.0845	Hap A
							Do-0	T	A	G	C	A	A	0.494698	0.836525	Hap A
							Dra-0	T	A	G	C	A	A	0.403971	0.723171	Hap A
							Duk	T	A	G	C	A	A	0.317949	0.76499	Hap A
							Eden-1	T	A	G	C	A	A	0.269416	0.62995	Hap A
							Ei-2	T	A	G	C	A	A	0.499841	1.02577	Hap A
							En-1	T	A	G	C	A	A	0.535369	0.921991	Hap A
							Es-0	T	A	G	C	A	A	0.640214	0.922813	Hap A
							Est-0	T	A	G	C	A	A	0.77611	1.44743	Hap A
							Est-1	T	A	G	C	A	A	0.487066	0.881965	Hap A
							Fei-0	T	A	G	C	A	A	0.363972	0.789401	Hap A
							Ga-0	T	A	G	C	A	A	0.427209	0.8915	Hap A
							Gel-1	T	A	G	C	A	A	0.391752	0.700488	Hap A
							Gie-0	T	A	G	C	A	A	0.601658	1.1913	Hap A
							GOT-7	T	A	G	C	A	A	0.537513	0.982311	Hap A
							Gr-1	T	A	G	C	A	A	0.399434	0.800312	Hap A
							Gu-0	T	A	G	C	A	A	0.40065	0.824411	Hap A
							Gy-0	T	A	G	C	A	A	0.3583	0.813789	Hap A
							Ha-0	T	A	G	C	A	A	0.51736	0.967288	Hap A
							Hau-0	T	A	G	C	A	A	0.389508	0.784428	Hap A
							Hey-1	T	A	G	C	A	A	0.476374	1.01538	Hap A
							Hi-0	T	A	G	C	A	A	0.408377	0.906678	Hap A
							Hs-0	T	A	G	C	A	A	0.449341	0.979674	Hap A
							In-0	T	A	G	C	A	A	0.502218	1.0953	Hap A
							Je-0	T	A	G	C	A	A	0.44325	0.831813	Hap A
							JEA	T	A	G	C	A	A	0.451314	1.10084	Hap A
							Jl-3	T	A	G	C	A	A	0.578477	1.27719	Hap A
							Kas-2	T	A	G	C	A	A	0.5351	1.24993	Hap A
							Kil-0	T	A	G	C	A	A	0.342967	0.827618	Hap A
							Kin-0	T	A	G	C	A	A	0.473331	1.0359	Hap A
							Kl-5	T	A	G	C	A	A	0.433059	0.876196	Hap A
							Kn-0	T	A	G	C	A	A	0.447673	0.918876	Hap A
							Kz-9	T	A	G	C	A	A	0.627808	1.37092	Hap A
							Ler-1	T	A	G	C	A	A	0.610435	1.12915	Hap A
							Lip-0	T	A	G	C	A	A	0.529525	1.09485	Hap A
							LL-0	T	A	G	C	A	A	0.459607	0.787068	Hap A
							Lm-2	T	A	G	C	A	A	0.53557	1.02258	Hap A
							Lp2-2	T	A	G	C	A	A	0.387765	0.794804	Hap A
							Lp2-6	T	A	G	C	A	A	0.427733	0.858041	Hap A
							Mh-0	T	A	G	C	A	A	0.370609	0.807838	Hap A
							Mnz-0	T	A	G	C	A	A	0.391986	0.666436	Hap A
							Mt-0	T	A	G	C	A	A	0.476759	0.818929	Hap A
							Mz-0	T	A	G	C	A	A	0.575122	1.08576	Hap A
							N13	T	A	G	C	A	A	0.326288	0.572251	Hap A
							Nd-1	T	A	G	C	A	A	0.691422	1.27218	Hap A
							NFA-10	T	A	G	C	A	A	0.624958	1.19285	Hap A
							NFA-8	T	A	G	C	A	A	0.575977	1.08473	Hap A
							No-0	T	A	G	C	A	A	0.491601	0.910141	Hap A
							Nw-0	T	A	G	C	A	A	0.439859	0.960733	Hap A
							Nz1	T	A	G	C	A	A	0.391387	0.836889	Hap A
							Old-1	T	A	G	C	A	A	0.494902	0.924076	Hap A
							Or-0	T	A	G	C	A	A	0.431153	1.05488	Hap A
							Ove-0	T	A	G	C	A	A	0.583284	1.0007	Hap A
							Oy-0	T	A	G	C	A	A	0.427019	0.822031	Hap A
							Per-1	T	A	G	C	A	A	0.732697	1.26845	Hap A
							Petergof	T	A	G	C	A	A	0.477673	0.850448	Hap A
							Pla-0	T	A	G	C	A	A	0.488265	0.913465	Hap A
							Pna-10	T	A	G	C	A	A	0.324886	0.587407	Hap A
							Pog-0	T	A	G	C	A	A	0.232897	0.579934	Hap A
							Pro-0	T	A	G	C	A	A	0.460044	1.00768	Hap A
							Pu2-23	T	A	G	C	A	A	0.362221	0.724389	Hap A
							Ra-0	T	A	G	C	A	A	0.224762	0.457366	Hap A
							Rak-2	T	A	G	C	A	A	0.535303	1.05646	Hap A
							Ren-1	T	A	G	C	A	A	0.200462	0.425788	Hap A
							Ri-0	T	A	G	C	A	A	0.401754	0.978946	Hap A
							Rmx-A02	T	A	G	C	A	A	0.361229	0.688599	Hap A
							Rmx-A180	T	A	G	C	A	A	0.349407	0.602939	Hap A
							Rou-0	T	A	G	C	A	A	0.350308	0.685026	Hap A
							RRS-10	T	A	G	C	A	A	0.288051	0.461659	Hap A
							Rsch-4	T	A	G	C	A	A	0.513946	0.839159	Hap A
							Sap-0	T	A	G	C	A	A	0.441324	0.96527	Hap A
							Se-0	T	A	G	C	A	A	0.442857	0.765663	Hap A
							Sg-1	T	A	G	C	A	A	0.262935	0.547554	Hap A
							Shahdara	T	A	G	C	A	A	0.705295	0.975013	Hap A
							Si-0	T	A	G	C	A	A	0.425051	0.710253	Hap A
							Sorbo	T	A	G	C	A	A	0.497856	0.682574	Hap A
							Sp-0	T	A	G	C	A	A	0.402691	0.730977	Hap A
							Sq-1	T	A	G	C	A	A	0.297247	0.517169	Hap A
							Sq-8	T	A	G	C	A	A	0.584344	0.803348	Hap A
							St-0	T	A	G	C	A	A	0.443357	0.890802	Hap A
							Tottarp-2	T	A	G	C	A	A	0.504222	0.904797	Hap A
							Ts-1	T	A	G	C	A	A	0.423617	0.91752	Hap A
							Ts-5	T	A	G	C	A	A	0.543068	0.949959	Hap A
							Tscha-1	T	A	G	C	A	A	0.541388	0.969624	Hap A
							Tsu-0	T	A	G	C	A	A	0.412409	0.889611	Hap A
							Tsu-1	T	A	G	C	A	A	0.437381	0.923182	Hap A
							Tu-0	T	A	G	C	A	A	0.456121	0.873547	Hap A
							Uk-1	T	A	G	C	A	A	0.347032	0.725948	Hap A
							Ull2-3	T	A	G	C	A	A	0.547224	1.00367	Hap A
							Ull-2-5	T	A	G	C	A	A	0.369545	0.577659	Hap A
							Uod-1	T	A	G	C	A	A	0.220487	0.627992	Hap A
							Uod-7	T	A	G	C	A	A	0.293318	0.606995	Hap A
							Utrecht	T	A	G	C	A	A	0.465722	0.986869	Hap A
							Ven-1	T	A	G	C	A	A	0.350206	0.915432	Hap A
							Wa-1	T	A	G	C	A	A	0.738767	1.32068	Hap A
							WAR	T	A	G	C	A	A	0.379384	0.85323	Hap A
							Wei-0	T	A	G	C	A	A	0.541637	1.0753	Hap A
							Wil-2	T	A	G	C	A	A	0.711627	1.13918	Hap A
							Ws-0	T	A	G	C	A	A	0.462106	0.728858	Hap A
							Ws-2	T	A	G	C	A	A	0.712988	1.42825	Hap A
							Wt-5	T	A	G	C	A	A	0.323235	0.830798	Hap A
							Yo-0	T	A	G	C	A	A	0.548745	0.982844	Hap A
							Zdr-1	T	A	G	C	A	A	0.656339	0.974456	Hap A
							Zü-1	T	A	G	C	A	A	0.464117	1.03655	Hap A
[truncated: 83 more columns]

## Sheet: Fig. 4
Fig. 4a	N treatment	Genotype	Plant 1	Plant 2	Plant 3	Plant 4	Plant 5	Plant 6	Plant 7	Plant 8	Plant 9	Plant 10	Plant 11	Plant 12	Plant 13	Plant 14	Plant 15	Plant 16	Plant 17	Plant 18	Plant 19	Plant 20	Plant 21
	HN	Col-0	6.9566	5.9749	6.6187	6.6813	7.0032	7.4528	7.3042	7.2095	7.4506	7.7502	7.5242	7.2556	6.9307	7.1434	7.1683	6.9873	7.5543	7.0471	7.2903
	LN	Col-0	7.7077	7.7183	7.48241	7.7813	7.467	7.5053	7.6738	7.7609	7.7684	7.6367	7.6744	7.6527	6.867	7.5846	7.4705	7.3186	7.349	7.3843	7.4217	7.3219	7.935
	HN	yucQ	7.8195	7.3827	7.5684	7.1824	6.4544	6.4631	6.8079	6.9909	7.1081	7.6618	6.3853	6.9466	7.1769	6.5867	6.8508	7.181	7.0803	6.5389	6.8586	6.6593	7.2241
	LN	yucQ	7.5822	7.2073	7.0221	7.3229	7.0832	6.3924	6.9579	6.9291	7.4116	7.369	6.6862	7.3481	6.3355	6.9944	7.2331	6.8015	6.8882	7.0586	6.8227	7.4901	7.0702
	HN	YUC8-HapB-#1	6.2959	7.3943	6.8233	7.3439	7.8085	7.122	6.8262	7.039	7.1403	7.0875	7.0779	7.1444	6.9144	6.9882	7.8124	7.6582	6.9816	7.1621	7.4377	7.3567
	LN	YUC8-HapB-#1	7.4967	7.6046	7.4897	7.5309	4.73115	7.1813	7.4425	7.5265	7.0847	7.0058	7.0892	7.0139	7.0682	7.0692	6.9081	7.3115	7.6369	7.4518	7.6037	7.9501	7.6523
	HN	YUC8-HapB-#2	7.0331	7.1421	7.6947	7.1471	7.6372	7.5761	6.5489	6.4885	7.2436	7.1948	7.5557	7.7422	7.0461	6.9998	7.0525	7.1624	8.3056	7.4618
	LN	YUC8-HapB-#2	6.7879	6.8796	7.206	7.3645	7.0675	7.4187	7.0736	7.0933	7.1179	8.5808	8.259	7.4618	7.308	7.0063	6.7565	6.819	6.1086	7.3217	7.6272
	HN	YUC8-HapB-#3	7.2238	7.3504	7.0833	7.7202	6.9482	7.2434	7.7952	7.8869	7.2851	7.5837	7.501	7.6152	5.033	6.6488	6.8573	7.5007	6.9125	6.8966	6.9453	7.4285	7.0382
	LN	YUC8-HapB-#3	7.372	7.3989	7.3526	7.238	6.764	7.0363	7.9129	7.2688	6.9207	6.9015	6.5549	6.6356	7.2249	7.5102	7.4453	7.2116	7.6986	6.939	7.2755	7.2911
	HN	YUC8-HapA-#1	6.5106	7.2475	7.2862	7.4846	6.9873	7.5024	7.7461	7.2319	7.2625	7.7938	7.258	7.7238	7.4679	7.5134	6.9369	7.4965	7.8913	7.5892	7.1401	6.8043	7.4581
	LN	YUC8-HapA-#1	7.5379	8.1046	7.62	7.8685	7.8879	7.7573	7.7544	7.3245	7.6873	8.1627	7.8376	7.7283	7.2618	8.0646	8.1004	8.6828	8.291	8.0653	8.4156	8.0654
	HN	YUC8-HapA-#2	6.9635	6.8709	7.0913	6.6256	7.6233	7.0125	6.8494	6.9042	7.4084	6.7509	7.4712	7.274	7.0458	6.8941	6.8631	7.3325	7.1891	6.5696	6.9976	6.965
	LN	YUC8-HapA-#2	7.8126	7.7915	7.8474	7.6329	7.8664	7.687	7.6528	7.2957	7.3227	7.1332	7.5747	7.3859	7.0431	7.7627	7.5009	7.2558	7.211	7.8634	8.0259	7.7746	7.4178
	HN	YUC8-HapA-#3	6.4106	6.7159	6.9819	7.4676	7.5275	7.2616	7.0108	7.5348	7.6275	7.2831	7.3484	7.0664	7.1163	6.7328	7.7776	7.7292	7.2453	7.2273	6.8619
	LN	YUC8-HapA-#3	8.19	7.6417	8.7555	8.5303	7.8681	7.3911	7.6785	8.0444	8.0388	8.7791	7.6442	7.606	8.2969	8.3907	8.6168	8.5903	8.6509	8.5385	8.7429	8.4883
Fig. 4b	HN	Col-0	0.874275	0.781615	0.847617	0.758682	0.548707	0.778217	0.743736	0.770008	0.943871	0.894855	0.538967	0.671273	0.74842	0.633425	0.7202	0.644543	0.579653	0.662571	0.949091
	LN	Col-0	0.978953	0.885871	1.53754	1.10381	1.14409	1.21368	1.09178	0.942108	1.02153	1.03536	1.02819	1.04718	1.05433	0.752594	1.52543	1.15478	1.08654	1.09625	1.3673	1.03174	1.04226
	HN	yucQ	0.854723	0.90642	0.9545	0.845582	0.718086	0.750725	0.693492	0.68365	0.6986	0.867379	0.7221	0.780336	0.750927	0.784483	0.545482	0.617007	1.31759	0.855517	0.477217	0.7319	0.650333
	LN	yucQ	0.6671	1.06842	0.842993	0.62905	0.701018	0.809917	0.744358	0.805385	0.854925	0.775307	0.77995	0.620776	0.683667	0.712707	0.663106	0.803225	0.801021	1.03115	0.756583	0.711125	0.616129
	HN	YUC8-HapB-#1	0.763	0.895889	0.775075	0.829273	0.780082	0.955264	0.7652	0.857536	0.775145	0.769917	0.598223	0.958356	0.770982	0.978767	0.803536	0.770158	0.80798	1.05509	0.742758	0.801777
	LN	YUC8-HapB-#1	0.488312	0.71775	0.801567	0.558186	0.825542	0.965044	0.810267	0.902957	1.24387	1.00903	0.982808	0.963025	0.925238	0.802881	0.74915	0.986493	0.936153	0.98358	0.996953	0.838769	1.03323
	HN	YUC8-HapB-#2	0.818244	0.691967	0.780655	0.7883	1.02233	0.7427	0.678708	1.06043	1.08549	0.790164	0.876673	0.867493	0.79755	0.657017	0.695622	0.88778	0.685657	0.886079
	LN	YUC8-HapB-#2	0.937829	0.62664	0.860936	0.885817	0.820925	0.717593	0.832546	0.878892	0.682767	0.821673	0.902636	0.781425	0.908014	0.803838	1.02728	0.936475	1.01611	0.917436	1.00204
	HN	YUC8-HapB-#3	0.727745	0.626986	0.702143	0.7947	0.99772	0.905755	0.8444	0.817679	0.859583	0.837829	0.632392	0.754031	0.750015	1.0268	0.884156	0.628225	0.6861	1.08546	1.10417	0.843131	0.806608
	LN	YUC8-HapB-#3	0.961941	0.699067	0.832706	1.03516	0.765706	1.14488	0.92852	1.07035	0.994354	0.815006	1.18873	0.812554	0.707012	0.734538	1.04319	0.811144	0.721067	0.828838	0.611444	1.00382
	HN	YUC8-HapA-#1	0.864223	0.773979	0.847369	0.656514	0.892123	0.887546	0.880756	1.05162	0.889183	0.781069	0.893567	0.884962	0.786694	0.924221	1.23518	0.846981	0.750507	1.12086	0.788831	0.853525	0.76482
	LN	YUC8-HapA-#1	0.77215	1.0223	1.08034	0.904267	1.09505	1.04876	1.09556	1.32888	1.25841	1.14154	1.16632	1.12124	1.26796	0.891319	0.921184	0.949756	1.14841	1.00705	1.00349	1.19758
	HN	YUC8-HapA-#2	0.85115	0.99707	0.92542	0.861725	1.01133	1.20355	0.850746	0.717279	0.806873	0.857269	0.80735	0.787023	1.16735	0.909707	0.971991	0.728169	0.874625	0.793555	0.849536	0.840886
	LN	YUC8-HapA-#2	1.14191	1.06313	0.92295	1.19739	1.06784	1.17716	0.8805	1.03188	1.46571	1.02055	1.17413	1.25729	0.940355	1.13071	0.795864	1.16884	1.27172	1.21509	0.8582	1.24567	1.14534
	HN	YUC8-HapA-#3	0.99656	1.0721	0.783479	0.816886	0.829317	1.0329	0.7963	0.529629	0.799687	0.893082	0.981208	0.786679	0.916914	0.636587	1.06624	0.899247	0.891313	0.655462	0.903423
	LN	YUC8-HapA-#3	1.06301	1.42695	1.11579	0.962344	1.15875	1.15698	1.20249	1.02464	1.21667	1.46261	1.19904	1.12824	1.10495	1.05021	1.06092	1.20601	1.00613	1.14177	1.13456	1.29326
Fig. 4c	HN	Col-0	13.9508	16.1359	16.7901	15.0268	14.6851	16.7914	17.7165	16.4496	20.6648	17.5936	13.9918	14.6396	14.4149	14.7445	16.5309	16.0109	16.2491	16.3231	17.7303
	LN	Col-0	24.3499	22.7781	25.9329	26.546	21.1961	23.2831	25.1423	20.0083	23.0914	28.3439	23.0972	23.3604	20.5733	19.6261	24.2502	21.176	22.5605	22.7318	21.0947	20.7345	25.6534
	HN	yucQ	18.9309	16.4469	17.1134	16.4838	16.5076	15.4718	15.8233	16.562	14.7927	19.8051	16.4947	17.8713	15.4371	16.0005	12.8511	15.8191	16.3034	16.8051	12.5852	16.174	16.9791
	LN	yucQ	17.5887	21.0968	19.667	18.6458	19.0005	16.1114	15.8902	17.3991	17.6707	18.2233	16.0456	17.9013	14.5395	16.9723	17.8428	16.4402	18.1025	19.4324	15.9017	18.8681	15.696
	HN	YUC8-HapB-#1	14.6889	15.4573	13.0239	16.4659	16.3894	17.6299	13.713	16.4719	15.6669	16.3265	14.8548	15.7696	15.3952	18.7334	16.6513	16.9001	15.0614	16.6579	16.3508	17.7798
	LN	YUC8-HapB-#1	15.798	16.2176	17.1085	15.3455	14.6376	15.8667	17.1657	20.1679	18.2795	19.1142	18.8829	18.5702	19.0963	19.9153	17.3962	22.1089	23.5515	22.2055	22.558	21.3704	21.0843
	HN	YUC8-HapB-#2	14.3973	13.3698	16.2819	16.6067	16.8382	17.2312	14.6934	16.0324	17.013	18.2571	17.1991	19.8871	15.0216	14.884	13.3131	16.0402	17.9048	19.8669
	LN	YUC8-HapB-#2	19.9175	16.2792	16.6763	17.9943	16.9186	17.465	17.8967	17.64	15.3111	20.9059	20.8959	16.8389	20.0202	17.4562	17.0293	18.0567	18.3019	20.1658	22.6578
	HN	YUC8-HapB-#3	15.229	16.1282	16.9133	18.0513	16.9254	17.2067	17.928	19.3344	17.6001	19.3133	15.7221	17.4176	14.7832	16.9168	14.8147	17.5523	15.8318	17.7512	17.987	18.3892	16.7175
	LN	YUC8-HapB-#3	23.725	15.7877	22.3413	23.8006	19.0153	17.3402	21.8407	19.0427	19.8473	20.7566	20.8196	17.1988	19.2441	17.0592	19.9636	20.1899	18.5146	17.7139	18.2815	23.3522
	HN	YUC8-HapA-#1	17.7455	18.0832	18.302	16.6758	18.5849	19.0405	23.5997	20.9029	17.9327	20.2909	20.6615	19.2283	20.055	20.4525	21.759	21.0482	18.3984	22.1604	17.3949	17.0466	18.9304
	LN	YUC8-HapA-#1	21.4366	26.506	22.7447	24.1453	26.5037	23.4887	24.1878	25.9288	24.0466	26.4274	26.4987	26.7893	21.2094	22.3257	25.6029	25.7784	24.3688	22.164	26.4785	28.4242
	HN	YUC8-HapA-#2	18.8796	16.8416	16.3455	16.9663	19.7592	19.048	17.9091	16.9461	19.5115	17.8954	18.7741	17.5053	19.8866	19.63	17.555	16.7987	17.6846	15.2987	16.3425	18.7374
	LN	YUC8-HapA-#2	28.367	24.8015	22.6146	24.3964	24.9519	24.1673	19.9798	20.7102	24.9112	23.462	24.0125	22.4734	17.387	23.5927	18.643	22.4507	21.1999	22.4445	20.8989	26.4597	25.7432
	HN	YUC8-HapA-#3	16.3762	17.4369	17.9506	18.904	17.4793	20.6893	18.159	16.5385	20.4225	17.107	19.1229	18.0799	19.9531	16.2816	24.8374	21.2179	20.615	17.7147	18.6064
	LN	YUC8-HapA-#3	25.1982	27.619	26.6081	23.9278	28.7256	23.5888	26.9183	22.3893	23.8555	29.2557	26.8288	22.2731	23.7662	30.4451	25.5915	30.2984	26.7612	26.8069	29.165	34.3535
Fig.4e	N treatment	Genotype	root 1	root 2	root 3	root 4	root 5	root 6	root 7	root 8	root 9	root 10	root 11	root 12	root 13	root 14	root 15	root 16	root 17	root 18	root 19	root 20	root 21	root 22	root 23		root 25	root 26	root 27
	HN	Col-0	144.931	138.408	140.54	159.954	111.838	129.017	165.166	120.677	128.121	139.155	158.698	174.566	139.254	145.367	178.277	166.407	128.703	163.458	143.161	152.933	125.908	113.342	138.558
	LN	Col-0	179.649	154.189	241.328	202.738	235.01	188.954	203.198	198.139	229.184	198.846	186.396	186.039	241.056	160.085	216.035	197.216	213.397	203.915	220.959	193.654	186.43	221.552
	HN	yucQ	139.351	128.625	132.609	140.716	112.614	152.778	139.189	144.808	141.01	116.603	122.984	140.929	113.769	133.241	141.133	141.29	156.137	110.528	157.859	151.918	151.953	133.744	116.135
	LN	yucQ	145.528	133.061	130.041	132.974	143.143	128.846	139.883	156.914	135.209	126.714	134.532	103.615	125.175	97.618	143.714	152.038	122.838	138.696	146.122	146.131	141.557
	HN	YUC8-HapB-#1	122.076	149.115	135.911	125.227	143.917	140.645	132.422	136.436	151.035	121.535	143.474	113.918	130.058	137.446	161.56	164.535	144.727	154.849	137.84	137.484	138.148	165.196
	LN	YUC8-HapB-#1	149.322	136.596	147.399	137.724	144.747	144.621	167.496	115.392	151.592	165.402	167.741	162.31	113.471	164.809	158.922	178.434	185.223	146.894
	HN	YUC8-HapB-#3	134.57	158.353	151.121	121.438	134.668	142.494	147.85	152.431	132.601	174.356	140.415	129.314	131.133	151.368	133.093	151.182	166.07	147.16	149.256	179.768	131.958	137.213	146.575		135.045
	LN	YUC8-HapB-#3	147.702	101.735	178.585	131.836	151.025	141.175	131.846	140.761	161.058	161.802	164.298	159.361	175.429	142.162	129.823	140.282	146.122	164.372
	HN	YUC8-HapA-#1	157.891	141.849	159.284	142.693	171.901	149.963	168.573	155.673	131.329	151.231	152.763	135.945	175.299	155.872	150.565	119.868	130.964	131.094	143.474	149.785	138.848
	LN	YUC8-HapA-#1	185.838	186.708	188.518	157.204	141.73	171.607	171.261	177.31	181.211	173.822	204.188	165.36	155.627	164.738	173.079	148.631	158.866	179.147	158.766	151.129	179.293	183.033	155.992		167.705
	HN	YUC8-HapA-#2	184.046	133.018	136.551	153.814	139.193	135.458	157.255	137.004	127.347	125.832	153.429	129.4	136.641	135.037	140.974	190.005	140.354	156.319	139.907	165.698	145.013	244.504	159.957
	LN	YUC8-HapA-#2	171.809	173.092	156.129	168.694	194.273	161.249	151.853	165.402	181.344	166.722	151.891	165.793	186.367	166.386	145.064	164.642	191.885	191.15	163.195	137.715	193.553	159.697	188.701		197.415	169.195	192.22
Fig. 4f	N treatment	Genotype	root 1	root 2	root 3	root 4	root 5	root 6	root 7	root 8	root 9	root 10	root 11	root 12	root 13	root 14	root 15	root 16	root 17	root 18	root 19	root 20	root 21	root 22	root 23
	HN	Col-0	318.426	257.871	380.978	399.897	249.613	339.436	327.298	317.328	360.058	330.119	313.946	318.426	297.333	352.424	310.078	325.655	337.419	303.81	302.787	317.45	332.681	376.015
	LN	Col-0	375.02	371.573	335.498	386.854	308.162	340.559	310.693	391.698	297.48	344.611	309.165	357.849	362.592	344.559	389.699	347.553	368.703	341.824	317.587	350.676	272.372	356.716
	HN	yucQ	235.408	286.268	286.664	259.726	251.227	279.644	252.739	302.267	290.195	204.089	267.671	169.045	285.394	279.393	209.936	247.247	238.609	273.667	234.968	238.841	233.027	253.332	248.547
	LN	yucQ	280.848	234.137	257.26	285.713	225.234	278.653	287.621	226.737	293.952	293.758	246.83	260.247	213.184	273.199	243.378	272.275	269.261	247.036	285.186	239.89
	HN	YUC8-HapB-#1	284.535	293.021	309.827	265.385	291.82	207.785	266.35	283.362	282.91	268.821	296.991	228.545	229.594	212.149	303.584	274.327	319.118	248.787	317.904	248.739	274.279
	LN	YUC8-HapB-#1	346.007	216.078	225.844	252.408	298.901	273.467	303.211	278.668	278.613	280.304	246.148	253.172	298.882	302.106	266.282	312.751	274.158	315.711	292.576	267.196	249.505	249.505
	HN	YUC8-HapB-#3	253.41	267.84	237.788	296.455	243.728	244.069	230.34	304.223	270.967	299.098	288.625	286.722	246.667	243.299	320.971	290.85	262.4	253.474	273.676	263.396	275.565	288.904	221.431
	LN	YUC8-HapB-#3	271.968	300.954	301.476	297.818	280.419	242.873	298.505	290.738	297.305	290.134	298.772	289.709	302.55	239.057	281.501	263.923	290.566	251.087
	HN	YUC8-HapA-#1	293.82	313.492	310.38	280.36	325.815	295.795	294.073	308.552	323.84	321.137	336.036	366.285	376.282	272.496	284.067	307.9	304.972	287.973	341.431	355.451	281.491
	LN	YUC8-HapA-#1	305.445	309.606	320.435	266.758	375.302	304.757	266.403	276.958	330.297	292.378	254.888	347.691	310.324	274.661	273.45	381.006	266.548	354.145	266.214	305.168	375.763	323.809
	HN	YUC8-HapA-#2	313.174	297.877	265.928	280.832	347.013	350.971	322.574	275.362	319.55	244.83	277.656	274.698	318.028	305.957	307.452	275.171	281.464	371.804	254.017	271.924	360.369
	LN	YUC8-HapA-#2	327.576	298.835	373.178	334.468	272.514	338.786	287.761	295.375	318.969	331.319	334.927	325.008	310.38	361.144	306.735	289.722	291.97	290.872	276.43	311.976	288.485	295.061	321.512

## Sheet: Fig. 5
Fig. 5b	N treatment	Genotype	plant 1	plant 2	plant 3	plant 4	plant 5	plant 6	plant 7	plant 8	plant 9	plant 10	plant 11	plant 12	plant 13	plant 14	plant 15	plant 16	plant 17	plant 18		Fig. 5i	Treatment	root #	Cell1	Cell2	Cell3	Cell4	Cell5	Cell6	Cell7	Cell8	Cell9	Cell10	Cell11	Cell12	Cell13	Cell14	Cell15	Cell16	Cell17	Cell18	Cell19	Cell20	Cell21	Cell22	Cell23	Cell24	Cell25
	HN	Col-0	8.1289	7.5041	6.9027	6.8308	7.0238	7.4643	8.0997	7.8958	7.8164	8.5375	7.7022	8.3025	8.2638	7.904	7.697	7.5314	7.8398	8.1171			HN	root 1	1.16051	1.03203	1.17276	1.83676	1.80019	1.65517	1.74069	2.04325	2.41492	1.66947	1.86714	1.59591	1.75413	1.35237	1.45169	1.31476	1.47081	1.24576	1.43177	1.73303	1.61188	1.53531	1.85469	1.54566	1.76713
	LN	Col-0	8.518	8.7538	7.8863	7.9626	9.0569	8.535	8.9468	8.8908	8.2304	7.8652	8.1812	8.414	7.8495	8.0671	8.1988	7.9705	7.8197				HN	root 2	1.00321	1.23972	1.62973	1.61402	1.84731	2.34523	1.75533	1.73058	1.37331	1.5712	0.931375	1.29848	1.37011	1.50291	1.36668	1.47933	1.24152	1.27346	1.20218	1.27968	1.17767	1.32693	1.35939	1.49864	1.29365
	HN	bsk3	6.9575	7.4182	7.4632	7.0283	7.3965	7.3355	7.6901	7.0001	7.6314	7.0018	7.4663	7.3541	7.6111	7.7027	7.4338	7.108	7.2556	7.1372			HN	root 3	1.19613	1.44244	1.35765	1.6208	1.4731	1.58377	1.76019	1.57901	1.82857	1.97527	1.70162	1.79049	1.4073	2.49155	2.22162	1.6477	1.42577	1.59876	1.50274	1.25859	1.19303	2.20961	1.82628	1.91299	1.72328
	LN	bsk3	7.94	7.2971	8.0245	7.0524	7.4525	7.1675	7.8024	7.3598	7.6839	7.4257	7.8093	7.3121	6.442	7.5441	7.8646	7.2925	7.4325				HN	root 4	0.909236	1.01913	1.15056	1.19864	1.15388	1.44852	2.20191	1.97653	1.62798	1.22385	1.33975	1.27059	1.67138	1.52735	1.51151	1.58248	2.13488	2.47821	1.93691	1.61877	1.37452	1.41803	1.8027	1.62488
	HN	yuc8-1	7.3428	8.0127	7.4477	7.567	7.9187	8.3484	7.8326	7.7796	8.1575	7.5239	7.8175	7.56	7.5436	7.6193	7.4721	7.6489	7.5064	7.9152			HN	root 5	1.51718	1.45841	2.38512	2.70534	1.93411	1.51045	1.74207	1.82023	2.55576	2.91477	2.59664	2.73528	2.3728	2.79319	3.00424	3.23984	3.40553	3.37075	2.92225	3.17407	3.06661	2.92605	2.55623	2.34273	3.67568
	LN	yuc8-1	8.3076	8.2322	8.7866	8.5052	8.9778	8.2155	7.7628	8.597	7.9852	7.7126	8.0303	7.8959	7.5288	8.4538	8.1237	7.8434	8.2436	7.6466			HN	root 6	1.07534	1.36758	1.28045	1.39226	1.75354	2.26047	2.64911	2.88682	2.88928	1.94796	2.17261	3.2943	2.46964	2.61335	2.12637	2.7244	2.09677	2.43816	1.28881	1.47928	1.27042	1.3418	0.871799	1.16071	0.855211
	HN	bsk3/yuc8-1	7.3214	7.7482	7.3301	7.7155	7.7234	7.3218	7.5589	7.9242	8.3122	7.4452	7.5211	6.2901	7.4963	7.7205	7.582	7.3927	7.4447	7.144			HN	root 7	1.33485	2.11623	2.79789	3.23683	3.9795	3.8883	3.41455	3.37512	2.88754	2.80025	3.38739	1.6666	1.91366	1.86289	2.607	2.78547	2.15142	1.70458	1.51925	1.43872	1.69642	1.38036	1.14237	1.17938	1.20783
	LN	bsk3/yuc8-1	7.6073	8.3577	6.9145	7.0725	7.606	8.1208	7.5682	7.8117	7.581	8.2101	8.3374	7.84	7.7894	7.7798	7.7404	7.6545	7.6776				HN	root 8	1.28977	1.1373	1.96209	1.64883	1.18096	1.55351	1.44778	1.4461	1.60852	3.20386	2.07057	2.93414	3.12087	2.74542	2.51836	2.02175	2.18695	1.83735	2.4034	2.64874	2.74215	2.40351	2.55287	3.41189	2.7446
																							HN	root 9	1.70779	1.33711	1.39157	1.23985	1.28218	1.17763	1.08562	1.10229	1.11535	1.06916	1.11331	1.17914	1.05755	1.2048	1.19999	1.40224	1.37726	1.4039	1.23189	1.37275	1.23628	1.33508	1.36439	1.85972	1.23698
Fig. 5c	HN	Col-0	0.793389	0.692715	0.714061	0.724	0.842376	0.67328	0.642392	0.727704	0.587265	0.7154	0.712975	0.722056	0.889811	0.755994	0.732069	0.649432	0.796914	0.681375			HN	root 10	1.05308	0.924611	1.84995	2.02277	1.92511	1.2112	1.62742	1.53573	1.19411	1.15315	1.24614	1.3477	1.26861	1.4784	1.45895	1.61639	1.58092	1.60185	1.68161	1.83039	1.80792	1.89358	2.27499	2.06173	2.46227
	LN	Col-0	1.16426	1.27088	1.12892	1.17369	0.733059	0.987005	1.14696	1.25558	1.15059	1.1783	1.00408	1.26844	1.25912	1.16985	1.09238	0.943939	1.09578				HN	root 11	1.68435	1.36113	1.75491	1.4079	1.8635	2.02621	1.71975	1.97947	1.95576	2.00813	2.17354	2.33373	2.72083	2.05701	2.16325	2.3046	2.02664	1.94802	2.14067	2.79381	2.28842	2.70463	2.46255	3.37815	2.43277
	HN	bsk3	0.6683	0.770989	0.912978	0.685755	0.745694	0.729086	0.840956	0.852879	0.827933	0.710369	0.6723	0.669081	0.72091	0.682438	0.623832	1.00801	0.755238	0.701745			HN	root 12	1.36741	1.13495	1.85576	1.68326	1.68519	1.66898	2.0323	2.14491	1.78628	1.91399	2.19891	1.4908	1.59295	1.3825	1.42934	1.67172	1.55598	1.71273	1.42956	1.42828	1.6465	1.66268	1.46358	1.41409	1.40246
	LN	bsk3	1.03858	0.846965	0.903653	0.87546	1.03036	0.864353	0.894765	1.21098	1.04568	1.02802	1.00723	1.02038	0.921339	0.936087	1.22284	1.03809	1.09447				HN	root 13	0.889969	0.983128	1.15869	1.13799	1.30027	1.9858	2.00088	1.47364	1.76271	1.52179	1.90276	1.72552	1.65317	1.83817	1.53165	1.53606	1.90313	1.78501	1.67412	1.61644	1.53024	1.40015	1.7342	1.47306	1.3268
	HN	yuc8-1	0.606529	0.739353	0.68754	0.643763	0.74614	0.626111	0.757468	0.722806	0.742968	0.669639	0.610096	0.712558	0.793275	0.747467	0.647047	0.689955	0.91125	0.831487			HN	root 14	1.52255	1.67744	1.32652	1.49074	1.70456	2.24514	2.17056	1.93363	1.90656	2.01911	1.76655	2.32578	2.66768	2.24517	2.64774	2.48895	2.82919	2.10939	2.56685	4.26251	5.33423	2.97907	3.34758	1.72651	2.11777
	LN	yuc8-1	0.971217	0.857476	0.923174	0.8952	0.808733	0.932624	1.03957	0.891789	0.931247	0.9466	1.06155	0.994944	0.996694	0.91336	1.00505	1.02727	1.04619	1.0977			HN	root 15	1.53653	2.16202	1.829	2.12079	1.66236	1.78932	2.65598	1.87723	1.71197	1.81335	1.73425	1.82135	1.53436	1.97958	2.12383	1.86664	1.85924	1.70312	1.76101	2.21186	2.1754	2.33047	2.62171	3.5301	1.39128
	HN	bsk3/yuc8-1	0.717105	0.746768	0.737663	0.658994	0.847171	0.757205	0.861213	0.90395	0.77624	0.759793	0.732107	0.53641	0.752957	0.735622	0.670665	0.800295	0.794947	0.676337			HN	root 16	1.1988	1.16791	1.05371	1.74349	1.9317	1.84224	1.87469	1.46625	1.30649	1.44898	1.34363	1.7982	1.90963	1.78383	1.76863	1.79107	1.80279	1.99538	1.91095	1.91993	1.86287	1.85073	2.3038	2.40794	2.14364
	LN	bsk3/yuc8-1	0.907581	0.866324	1.05213	0.835517	0.969794	0.83638	0.914412	0.899825	0.908167	0.971911	0.996988	0.918773	0.959042	1.01914	1.07713	1.08285	1.15514				HN	root 17	1.8552	1.81908	1.6013	1.63874	1.76018	1.46496	1.92773	2.13578	2.06604	2.19487	1.96662	1.7831	1.67473	1.81994	1.77004	1.83963	0.956887	1.6263	1.81704	1.61243	1.60048	0.89896	1.06224	1.17345	1.61663
																							HN	root 18	1.30991	2.00735	1.56832	1.7096	1.95663	2.22743	2.22922	2.36619	2.13559	2.3959	2.9157	4.22599	2.40734	2.44206	2.79243	3.12846	2.96765	3.39231	3.16231	3.00048	1.19012
Fig. 5e	Condition	N treatment	Genotype	Average LR length (cm)		Condition	N treatment	Genotype	Average LR length (cm)		Fig. 5f	N treatment	Genotype	Replicate	ct-ATC2	primer efficiency	ct-UBQ10	primer efficiency	ct-YUC8	primer efficiency	Relative expression level		HN	root 19	1.01417	2.0629	1.72875	1.86389	2.12209	1.62785	1.57512	1.33141	2.02559	1.96969	1.40657	1.3353	1.28823	1.33885	1.62289	1.78324	1.40262	1.54207	1.25826	1.44192	0.973937	1.06362	1.41879	1.04919	1.07843
	Mock	HN	Col-0	0.895577		50 nM IAA	HN	Col-0	1.07178			HN	Col-0	R1	19.2194	2.01	17.7532	1.9	26.5886	1.93	1.05538		HN	root 20	1.86697	1.71361	1.49746	1.65879	1.45934	1.15801	1.59273	1.33449	2.69652	1.49137	1.45937	1.5681	1.57388	0.764454	1.50539	1.72619	1.95283	2.68908	2.14038	2.51435	2.63806	1.9048	1.89283	1.63047	1.38122
	Mock	HN	Col-0	0.796713		50 nM IAA	HN	Col-0	0.843476			HN	Col-0	R2	19.1695	2.01	17.7326	1.9	26.6227	1.93	1.05632
	Mock	HN	Col-0	0.770181		50 nM IAA	HN	Col-0	1.0541			HN	Col-0	R3	19.2106	2.01	17.7183	1.9	26.8626	1.93	0.886231		LN	root 1	1.18082	1.08455	0.744599	0.638245	0.91357	1.13757	1.14947	0.769523	0.816678	0.885067	0.887154	1.21168	0.908608	0.927177	0.927183	0.934874	0.977271	0.869292	0.818535	0.708695	0.759915	0.67555	0.649065	0.72084	0.578365
	Mock	HN	Col-0	0.777947		50 nM IAA	HN	Col-0	1.02857			HN	Col-0	R4	19.3287	2.01	17.7522	1.9	26.6087	1.93	1.00207		LN	root 2	0.69989	0.923258	1.26035	0.893389	1.07028	0.919446	1.4919	1.2325	0.907263	0.905959	0.929072	0.949444	1.06018	1.92763	1.71444	0.916549	1.72803	1.81091	1.29323	0.894653	1.17412	1.0928	1.08416	0.987648	0.78181
	Mock	HN	Col-0	0.824724		50 nM IAA	HN	Col-0	0.97426			LN	Col-0	R1	18.8519	2.01	17.382	1.9	26.5994	1.93	1.35248		LN	root 3	0.50074	0.552476	0.740836	1.11982	1.2188	0.939267	0.900193	0.961267	0.707994	0.689874	0.801518	0.697368	0.555113	0.464262	0.605802	0.479715	0.545368	0.611758	0.61814	0.549156	0.579567	0.4988	0.594221	0.509016	0.633109
	Mock	HN	Col-0	0.745332		50 nM IAA	HN	Col-0	0.95631			LN	Col-0	R2	18.8305	2.01	17.5498	1.9	26.6059	1.93	1.2788		LN	root 4	0.606719	0.822258	0.934195	1.06	1.01745	1.07999	0.86752	0.959091	1.00607	0.90312	0.94515	1.94241	1.51089	1.57456	1.59673	1.72232	1.46106	1.10927	0.908314	0.9498	0.785497	0.605198	0.586421	0.443536	0.413991
	Mock	HN	Col-0	0.75851		50 nM IAA	HN	Col-0	0.981635			LN	Col-0	R3	18.7456	2.01	17.4828	1.9	26.3109	1.93	1.65601		LN	root 5	1.32914	0.725664	0.968356	0.908629	1.29127	1.82137	1.75556	1.23383	1.23465	0.728912	0.891126	0.753674	0.717152	0.664657	0.576851	0.579806	0.567183	0.437482	0.529991	0.569956	0.667232	0.456439	0.451627	0.447608	0.447116
	Mock	HN	Col-0	0.842623		50 nM IAA	HN	Col-0	0.8975			LN	Col-0	R4	19.0118	2.01	17.5613	1.9	26.5724	1.93	1.22586		LN	root 6	1.4562	1.45256	1.60362	2.58213	1.89352	2.0146	1.80055	1.47696	1.61117	1.51303	1.47334	1.24215	1.09414	1.27043	1.07177	1.33271	1.0089	0.951101	0.871256	0.649392	0.642972	0.727537	0.635438	0.796119	0.682352
	Mock	HN	Col-0	0.879743		50 nM IAA	HN	Col-0	1.04586			HN	bsk3,4,7,8	R1	19.0368	2.01	17.438	1.9	26.7361	1.93	1.13242		LN	root 7	1.13323	1.66131	1.7567	1.43228	1.7443	1.61538	1.42202	1.69611	0.935396	1.07475	1.26994	1.1941	0.835207	0.904503	0.73249	0.729217	0.837725	1.07273	0.829444	0.71383	0.549144	0.603299	0.645673	0.509721	0.490433
	Mock	HN	Col-0	0.9027		50 nM IAA	HN	Col-0	1.03691			HN	bsk3,4,7,8	R2	19.1698	2.01	17.65	1.9	26.8727	1.93	0.913474		LN	root 8	1.2159	1.49457	1.53496	1.7439	2.35917	2.22023	2.33676	2.25577	1.66569	1.53077	1.98685	2.02103	2.46561	2.08445	1.65899	1.73119	1.92534	1.4026	1.30439	1.1846	1.53739	1.55564	2.29949	2.00613	0.992772
	Mock	HN	Col-0	0.908445		50 nM IAA	HN	Col-0	1.26917			HN	bsk3,4,7,8	R3	19.3034	2.01	17.7637	1.9	27.0209	1.93	0.756977		LN	root 9	0.860407	0.930836	0.950293	1.39691	1.74187	1.58931	1.35473	1.22116	1.20382	1.33308	1.4763	1.18107	1.38854	1.27438	1.04483	1.03742	1.23484	0.930728	0.854681	0.651171	0.619213	0.871489	0.793018
	Mock	HN	Col-0	0.768295		50 nM IAA	HN	Col-0	1.10178			LN	bsk3,4,7,8	R1	19.2266	2.01	17.778	1.9	26.801	1.93	0.900923		LN	root 10	1.07892	1.88111	1.83094	1.9437	2.28569	1.95757	2.22917	2.66092	2.81875	3.16566	2.44797	2.5394	2.54009	2.73358	2.43182	2.44334	2.42645	1.68236	1.59294	2.20471	2.28685	1.88667	1.60359	1.14543	1.46349
	Mock	HN	Col-0	0.79351		50 nM IAA	HN	Col-0	0.977473			LN	bsk3,4,7,8	R2	19.1876	2.01	17.7425	1.9	26.8622	1.93	0.885518		LN	root 11	0.971325	1.25788	1.19007	1.33747	1.22254	0.712268	0.621579	0.478753	0.572638	0.568813	0.48886	0.530367	0.463688	0.683818	0.652983	0.535532	0.436791	0.465978	0.660469	0.937452
	Mock	HN	Col-0	0.74175		50 nM IAA	HN	Col-0	1.23711			LN	bsk3,4,7,8	R3	19.3161	2.01	17.84	1.9	26.6398	1.93	0.9559		LN	root 12	1.26274	1.28134	1.08886	1.15698	1.77182	1.92183	2.54028	2.65062	2.11081	2.03753	1.316	1.24273	1.16421	0.940736	0.717813	0.580351	0.447583	0.597019	0.415544	0.508169	0.445857	0.503164	0.619555	0.511049	0.573926
	Mock	HN	Col-0	0.82935		50 nM IAA	HN	Col-0	1.00878														LN	root 13	0.848171	1.15122	1.10105	1.36634	1.50239	1.35667	1.31254	1.08779	1.00168	1.12297	0.911052	1.15145	0.929116	0.86098	0.779881	0.88015	0.659139	0.820755	1.13279	0.670143	0.730374	0.572003	0.536438	0.486908	0.561815
	Mock	HN	Col-0	0.824553		50 nM IAA	HN	Col-0	0.898825		Fig. 5g	N treatment	Genotype	Replicate	ct-ATC2	primer efficiency	ct-UBQ10	primer efficiency	ct-YUC8	primer efficiency	Relative expression		LN	root 14	0.991567	0.896709	1.26208	1.34595	1.24788	1.36894	1.14464	1.28364	1.23921	1.52987	1.47453	1.76231	1.33699	1.40078	1.17546	0.885058	0.901539	1.03074	1.1323	0.490476	0.657413	0.625196	0.839669	0.784876	0.902313
	Mock	HN	Col-0	0.70815		50 nM IAA	HN	Col-0	0.881577			HN	Col-0	R1	19.4293	2.1	17.8421	1.9	25.6021	1.99	0.884688		LN	root 15	0.980772	0.994207	1.57953	1.25259	1.29235	0.845333	1.13636	1.44739	1.53028	1.20091	0.983761	1.16821	1.12747	1.23599	1.18221	0.900484	0.890957	0.787133	0.801081	0.674285	0.627614	1.204	0.880321	1.00571	0.837455
	Mock	HN	Col-0	0.719614								HN	Col-0	R2	19.7587	2.1	18.4352	1.9	25.7357	1.99	1.15208		LN	root 16	1.06179	1.09898	1.65405	1.88165	1.43416	1.39638	1.70988	1.67408	1.00569	0.947652	0.972936	0.990134	0.94534	1.19437	0.945585	0.847087	0.864553	0.768945	0.814058	0.628297	0.689459	0.843017	0.676275	0.516778	0.434948
	Mock	HN	Col-0	0.703759		50 nM IAA	LN	Col-0	1.51069			HN	Col-0	R3	19.4767	2.1	18.4193	1.9	25.463	1.99	1.06255		LN	root 17	1.391	1.44008	1.86904	1.49795	1.44333	1.53369	1.59521	1.64075	0.92683	0.973591	0.788643	0.921899	0.743082	0.824896	0.902932	1.18552	0.475405	0.502284	0.486818	0.42505	0.55325	0.523583	0.524823	0.42416	0.443466
						50 nM IAA	LN	Col-0	1.41388			HN	Col-0	R4	19.5399	2.1	18.3854	1.9	25.4237	1.99	1.13268		LN	root 18	0.860451	0.853079	1.3324	1.37723	1.21163	2.03735	2.33196	2.04328	2.50971	1.74096	1.38125	1.57043	1.01798	0.705391	0.687744	0.652355	0.524031	0.516719	0.580963	0.502036	0.541645	0.556407	0.58064	0.574921	0.470417
	Mock	LN	Col-0	1.43952		50 nM IAA	LN	Col-0	1.07726			LN	Col-0	R1	19.1358	2.1	19.1291	1.9	25.3428	1.99	1.29276		LN	root 19	0.959212	0.978925	1.18482	0.866042	1.66754	1.40549	1.28143	1.2437	1.08773	1.23133	1.30191	1.41264	0.904967	1.24374	1.54263	1.5071	0.79671	0.868055	0.779073	0.780704	0.651707	0.670071	0.715522	0.79275	0.638013
	Mock	LN	Col-0	1.078		50 nM IAA	LN	Col-0	1.11476			LN	Col-0	R2	19.0165	2.1	18.9292	1.9	25.1739	1.99	1.50184		LN	root 20	1.40484	1.31204	1.72451	1.34081	1.28463	1.75678	1.54974	1.67525	1.46437	1.62621	1.89492	1.65155	1.86787	1.34107	1.21449	1.51061	1.36362	1.2778	1.24596	1.26074	1.3573	0.826373	0.68064	0.718218	0.657813
	Mock	LN	Col-0	1.11939		50 nM IAA	LN	Col-0	1.31361			LN	Col-0	R3	19.2504	2.1	18.6351	1.9	25.2419	1.99	1.68552
	Mock	LN	Col-0	1.45635		50 nM IAA	LN	Col-0	1.47967			LN	Col-0	R4	19.3748	2.1	18.8772	1.9	25.0599	1.99	1.22752		HN-BRZ	root 1	1.01673	1.05259	1.44678	1.72973	1.84328	0.945835	1.43665	1.53219	1.34272	1.75867	1.51514	1.75255	1.59262	1.59028	1.68542	1.6984	1.63662	1.82511	1.66051	1.82974	2.23164	2.11399	1.89946	1.52721	1.3991
	Mock	LN	Col-0	1.31475		50 nM IAA	LN	Col-0	1.30632			HN	bzr1	R1	18.7301	2.1	18.2042	1.9	25.4396	1.99	0.960598		HN-BRZ	root 2	2.05058	1.88189	2.2752	2.20846	2.84922	1.5694	1.80761	2.57154	2.02245	2.0899	2.31135	2.02659	2.35732	3.60205	3.17886	2.77058	1.60633	2.03414	1.94706	2.19264	1.8204	1.74906	1.83833	1.96346	1.13557
	Mock	LN	Col-0	1.27756		50 nM IAA	LN	Col-0	1.37581			HN	bzr1	R2	18.9692	2.1	18.311	1.9	25.431	1.99	0.930465		HN-BRZ	root 3	1.25258	1.93049	1.21468	1.54034	1.97648	1.65692	1.27298	1.06552	2.68418	2.68959	2.08892	2.28957	3.40163	1.79733	1.88592	2.5183	1.88241	1.54956	1.65646	1.4843	1.49256	1.5832	1.80841	1.84278	2.61293
	Mock	LN	Col-0	1.11156		50 nM IAA	LN	Col-0	1.24083			HN	bzr1	R3	18.7956	2.1	18.2855	1.9	25.7628	1.99	0.798746		HN-BRZ	root 4	1.49992	1.76252	2.08985	2.31726	2.11795	1.86812	2.79121	2.94897	2.91639	2.84189	2.58252	2.2425	2.54563	2.92656	3.10575	2.72903	2.07323	2.82506	2.40632	2.43528	2.3494	2.50354	2.67289	1.89349	2.16877
	Mock	LN	Col-0	1.17669		50 nM IAA	LN	Col-0	1.18171			HN	bzr1	R4	19.2819	2.1	18.2729	1.9	26.0373	1.99	0.856627		HN-BRZ	root 5	2.17695	1.17876	1.46799	1.45223	1.37678	1.36111	1.50077	1.79956	1.73545	1.64563	1.74027	1.7782	1.74528	1.68047	1.81977	1.73239	1.66319	1.70839	1.80799	1.66821	1.70512	1.64419	1.59462	1.99375	1.82127
	Mock	LN	Col-0	0.933686		50 nM IAA	LN	Col-0	1.21271			LN	bzr1	R1	19.6464	2.1	18.6307	1.9	25.6046	1.99	1.04701		HN-BRZ	root 6	1.15904	1.21701	0.980843	1.48142	1.16471	1.06294	1.48951	1.58773	1.50325	1.86599	1.25772	1.22932	1.26423	1.3254	3.40104	1.30517	3.21492	1.44459	2.9806	2.29537	1.7866	2.26374	1.56733	2.03112	1.61377
	Mock	LN	Col-0	1.43347		50 nM IAA	LN	Col-0	1.38601			LN	bzr1	R2	19.2904	2.1	18.7973	1.9	25.5101	1.99	1.09634		HN-BRZ	root 7	1.59685	1.74585	1.60153	1.88088	1.72861	1.4548	1.909	1.91125	1.76317	2.02559	2.01957	1.85484	1.7184	1.92462	1.87349	1.63934	1.4237	1.53836	1.49547	1.75849	1.80716	1.96913	2.38433	2.24723	2.19748
	Mock	LN	Col-0	1.22013		50 nM IAA	LN	Col-0	1.27461			LN	bzr1	R3	19.4385	2.1	18.3111	1.9	25.6835	1.99	0.947279		HN-BRZ	root 8	1.37118	3.43096	3.24025	1.76795	2.99544	2.51508	2.71957	2.38132	1.96424	1.75937	2.04386	2.86027	2.96277	2.23557	1.57466	1.65178	1.77368	1.61177	1.32525	1.57724	0.846963	0.908778	0.832709	1.12027	1.35891
	Mock	LN	Col-0	1.18224		50 nM IAA	LN	Col-0	1.2178			LN	bzr1	R4	19.3806	2.1	18.3225	1.9	25.609	1.99	0.699149		HN-BRZ	root 9	1.99019	1.3637	2.27089	2.65185	2.04304	2.06146	2.12386	2.82849	2.1311	1.98359	1.96706	1.90303	1.6434	1.66264	1.99503	1.81495	1.61446	1.10551	1.32404	1.25727	1.742	1.81355	1.04893	0.747117	0.701234
	Mock	LN	Col-0	1.04987		50 nM IAA	LN	Col-0	1.49774			HN	bzr1-1D	R1	19.5428	2.1	18.4396	1.9	25.0677	1.99	1.21804		HN-BRZ	root 10	2.2779	2.74689	2.4222	2.01392	1.70588	2.27218	2.23916	2.2535	2.58768	2.7964	2.59122	2.58057	3.2278	3.90958	4.22779	3.50382	2.56509	3.40646	2.99635	2.99792	3.23607	3.09943	2.46334	2.98584	3.07453
	Mock	LN	Col-0	1.17786		50 nM IAA	LN	Col-0	1.37544			HN	bzr1-1D	R2	19.3295	2.1	18.7004	1.9	25.2059	1.99	1.5678		HN-BRZ	root 11	1.16244	1.09707	1.41051	1.57821	1.44091	2.01628	2.31934	2.17296	2.55447	2.25507	2.38947	2.16323	2.5856	2.72228	2.19555	2.00058	0.827547	1.03976	1.21914	2.14264	1.09054	1.12135	1.02608
	Mock	LN	Col-0	1.03734		50 nM IAA	LN	Col-0	1.31832			HN	bzr1-1D	R3	19.3129	2.1	18.6012	1.9	24.9594	1.99	1.14633		HN-BRZ	root 12	1.8793	1.54179	1.45745	1.94868	2.04553	3.40521	1.52723	1.53708	2.29527	2.07855	1.86816	1.94921	2.57435	2.69817	1.82377	2.38276	1.99361	1.76473	1.91489	1.29051	1.55237	1.79723	2.26427	1.41728	1.28526
	Mock	LN	Col-0	1.14103								HN	bzr1-1D	R4	19.655	2.1	19.1964	1.9	25.2103	1.99	1.53877		HN-BRZ	root 13	1.87416	1.98271	1.96644	2.23737	1.60206	1.69632	2.2625	2.44404	1.86144	1.83658	2.35355	2.44364	1.9213	2.03583	1.5236	1.68151	1.48521	1.31937	1.41377	1.11918	2.40525	2.92275	1.98726	1.82447	1.96041
	Mock	LN	Col-0	0.959458		50 nM IAA	HN	bsk3	1.05324			LN	bzr1-1D	R1	19.4172	2.1	18.6503	1.9	24.6105	1.99	1.33582		HN-BRZ	root 14	1.16697	1.95388	1.67006	1.62147	1.68475	1.98189	1.28695	1.99978	1.93425	1.55611	1.88653	1.83538	1.84952	1.93784	1.76957	1.66596	1.98627	1.51094	1.549	1.88941	1.75922	1.73008	1.7844	1.77423	2.00782
	Mock	LN	Col-0	1.10583		50 nM IAA	HN	bsk3	0.927863			LN	bzr1-1D	R2	19.2409	2.1	18.8678	1.9	24.3412	1.99	1.49391		HN-BRZ	root 15	1.462	1.11524	1.20193	1.26151	1.22071	2.0946	2.13132	1.60173	1.61308	1.37749	1.32513	1.49271	1.34846	1.77737	1.7611	1.65837	1.40394	1.33976	1.53023	1.6932	1.63794	1.34026	1.35222	1.5226	1.49403
	Mock	LN	Col-0	1.16702		50 nM IAA	HN	bsk3	1.01			LN	bzr1-1D	R3	19.2457	2.1	18.4807	1.9	24.8897	1.99	1.29263		HN-BRZ	root 16	1.43953	1.1181	1.4125	1.51181	1.59971	1.07298	1.32402	1.43886	1.5588	1.31984	1.28808	1.46292	1.40488	1.64645	1.92616	1.78673	1.62932	1.56002	1.7941	2.22753	1.80494	1.65183	1.81054	2.69793	2.02066
	Mock	LN	Col-0	1.19126		50 nM IAA	HN	bsk3	0.9932			LN	bzr1-1D	R4	19.523	2.1	19.185	1.9	25.0111	1.99	1.44188		HN-BRZ	root 17	1.26985	0.826311	1.11509	1.07988	1.02062	1.34619	1.56576	1.57234	2.26118	1.84003	2.03351	1.6935	1.47597	1.65249	1.54336	1.6377	1.40482	1.29542	1.47181	1.1018	1.06267	0.976463	1.0681	1.1834	1.20925
	Mock	LN	Col-0	1.05372		50 nM IAA	HN	bsk3	0.749265														HN-BRZ	root 18	1.21728	0.89704	2.1889	0.371434	1.69807	1.45002	1.61151	1.32282	1.51937	1.69171	1.75107	1.48537	1.4533	1.39109	1.27913	1.37179	1.7591	1.99693	1.39773	1.61148	1.28407	1.36437	1.17138	0.933239	0.712124
	Mock	LN	Col-0	1.19131		50 nM IAA	HN	bsk3	0.893932														HN-BRZ	root 19	1.24466	1.591	1.67375	1.27738	1.59463	1.76006	2.08078	2.69555	1.48402	1.87248	2.09215	1.88614	2.68999	1.80943	2.90912	2.06505	2.14471	2.26612	1.67198	2.17709	1.65052	1.47534	1.04344	0.883692
						50 nM IAA	HN	bsk3	0.8196														HN-BRZ	root 20	1.68115	2.00659	1.84752	2.01155	1.84644	1.87213	1.57219	1.86925	1.5568	1.43132	1.62014	2.03693	1.90315	1.71327	1.9143	1.28638	1.68196	1.03107	2.38382	1.8229	1.09515	1.18654	0.866047	0.632367
	Mock	HN	bsk3	0.8126		50 nM IAA	HN	bsk3	0.799526
	Mock	HN	bsk3	0.808874		50 nM IAA	HN	bsk3	0.926972														LN-BRZ	root 1	2.72867	2.3367	1.65942	1.69855	1.85189	1.50514	2.01413	2.50778	2.7128	2.7197	2.52659	1.65376	1.14757	2.00103	1.93294	1.45949	1.83942	1.12011	1.48046	1.5993	1.3822	2.00992	1.55083	1.08798	0.918423
	Mock	HN	bsk3	0.724683		50 nM IAA	HN	bsk3	1.03932														LN-BRZ	root 2	0.984723	1.36134	1.16076	1.17398	1.55524	1.6785	1.79168	1.92342	2.28749	2.09636	1.00948	1.71768	1.61827	1.65105	1.76972	1.31641	2.59886	2.6028	1.39399	1.01689	1.02517	0.984024	1.30369	0.875953	0.817227
	Mock	HN	bsk3	0.921512		50 nM IAA	HN	bsk3	0.819648														LN-BRZ	root 3	2.5843	2.27391	2.02341	2.11621	2.02033	1.80726	2.45496	2.09852	2.10819	2.35014	2.52632	2.31331	1.12126	0.848399	0.676005	0.95314	1.0131	1.26736	1.11364	0.624218	0.817286	1.02129
	Mock	HN	bsk3	0.700145		50 nM IAA	HN	bsk3	0.856278														LN-BRZ	root 4	0.977712	0.878707	1.24244	1.28142	1.45727	1.78555	1.77949	3.0308	2.90195	2.74167	2.03611	2.08621	3.07739	4.2182	3.63346	2.30998	1.8531	2.0384	1.87782	1.75042	1.03238	1.10239	1.17018	1.16809	1.01893
	Mock	HN	bsk3	0.786682		50 nM IAA	HN	bsk3	0.953622														LN-BRZ	root 5	1.90087	1.59493	1.53573	1.85544	1.89051	1.7577	2.24615	1.85453	2.04056	1.59151	2.21422	2.53978	2.46102	2.47366	2.31703	1.82466	1.60679	2.90946	1.67913	1.68774	0.903967	1.03888	1.35041	1.12069	0.991176
	Mock	HN	bsk3	0.873744		50 nM IAA	HN	bsk3	0.815789														LN-BRZ	root 6	1.97098	1.7663	1.52374	1.07831	1.34037	1.71541	1.66487	1.57026	1.6078	2.68403	3.03997	1.97281	1.92151	1.8419	2.85246	2.18528	2.26906	2.87347	1.94514	2.18355	1.89515	1.79009	1.08257	1.50192	1.417
	Mock	HN	bsk3	0.9225		50 nM IAA	HN	bsk3	0.872647														LN-BRZ	root 7	0.909409	1.53021	1.96253	0.98615	1.45727	0.995805	1.07664	1.15087	1.1227	1.24166	1.53859	1.28494	1.41122	0.953599	1.07156	1.28175	1.30372	0.466048	0.638072	0.659016	0.638328	0.71501	0.697725	0.825347	0.455711
	Mock	HN	bsk3	0.860372		50 nM IAA	HN	bsk3	0.987939														LN-BRZ	root 8	0.984817	1.2046	1.28164	1.40173	1.27982	1.56066	0.875208	0.842035	0.855369	0.837452	0.763023	0.785148	1.01467	0.84298	0.723885	0.75902	0.791234	0.642989	0.614515	0.669871	0.922941	1.03819	1.33463
	Mock	HN	bsk3	0.764911		50 nM IAA	HN	bsk3	0.89551														LN-BRZ	root 9	0.963245	1.96428	1.31147	1.13227	1.18239	1.24588	1.40395	1.29422	1.55432	1.13083	1.5596	1.6572	1.42059	1.50637	1.53751	1.3425	1.0878	1.1125	0.954172	0.99464	0.710973	0.479667	0.446931	0.485566	0.670108
	Mock	HN	bsk3	0.796085																			LN-BRZ	root 10	1.184	1.31461	1.77048	1.9642	1.26635	1.33666	1.28073	1.61757	1.15655	1.23866	1.22067	0.948052	1.75592	1.84807	1.48105	1.45555	1.52148	1.71908	0.913841	1.11487	0.796714	0.830276	0.716043	0.825956	0.692483
	Mock	HN	bsk3	0.903616		50 nM IAA	LN	bsk3	1.50789														LN-BRZ	root 11	1.10659	1.72787	1.01903	1.13161	0.926988	0.900496	1.04301	1.05962	1.24438	1.19371	1.21991	1.27684	1.53163	1.42868	1.42547	1.22448	1.52893	1.46585	1.5407	1.01742	1.02823	0.796665	1.1835	1.07257	0.687717
	Mock	HN	bsk3	0.918082		50 nM IAA	LN	bsk3	1.34649														LN-BRZ	root 12	1.12165	1.36533	1.29999	1.35512	1.28414	2.19853	1.68927	1.77183	1.68151	1.52212	1.76881	1.86468	1.80649	1.99879	1.54654	1.32954	1.49087	1.25596	1.5115	1.43304	1.19288	0.796219	0.740286	0.797117	1.13682
	Mock	HN	bsk3	0.908332		50 nM IAA	LN	bsk3	1.45145														LN-BRZ	root 13	1.9433	1.32825	1.66368	1.96968	1.53562	1.40916	2.80863	3.20241	2.86541	2.6937	3.67636	1.71675	1.61662	2.19416	2.00273	2.01377	1.93036	1.78705	2.12961	2.27163	1.99567	2.358	1.97461	1.60158	1.53401
	Mock	HN	bsk3	0.967982		50 nM IAA	LN	bsk3	1.32664														LN-BRZ	root 14	1.47049	1.74973	1.74311	1.25537	2.13103	2.44488	2.46494	2.8852	2.08522	2.3764	2.47438	2.21541	2.20866	2.55894	2.42394	2.14065	1.86351	1.44585	1.80169	1.82497	1.71068	1.22314	1.22037	0.902227	0.820602
						50 nM IAA	LN	bsk3	1.33863														LN-BRZ	root 15	2.13024	2.22213	1.67555	1.75086	1.96376	2.27924	1.79085	1.63037	1.60812	1.71619	2.21068	2.47606	1.77872	1.98144	2.17412	2.18605	1.6465	2.17701	1.65671	2.08785	2.25133	2.12937	1.49771	1.4353	1.95121
	Mock	LN	bsk3	1.00183		50 nM IAA	LN	bsk3	1.23869														LN-BRZ	root 16	1.34695	2.27753	2.05411	1.64188	2.90093	2.75774	2.85036	3.48352	2.80884	2.9913	2.09214	1.87253	1.8523	1.75553	1.74116	2.64864	2.47237	2.35821	2.36564	2.47026	1.56769	1.51113	1.90659	1.18014	1.28856
	Mock	LN	bsk3	0.9195		50 nM IAA	LN	bsk3	0.966727														LN-BRZ	root 17	1.31424	1.31523	1.89314	1.40723	1.4737	1.52393	1.44489	2.18044	2.13858	2.02176	2.93599	3.64283	2.30857	1.39518	1.61821	1.52469	1.54243	1.30287	1.05933	1.03614	1.10326	1.03272	0.901377	0.906521	1.63963
	Mock	LN	bsk3	1.05823		50 nM IAA	LN	bsk3	1.13781														LN-BRZ	root 18	1.41304	1.46978	1.56104	1.9553	1.97192	1.94404	1.01209	1.48104	1.25831	1.19391	1.40201	1.72698	1.40895	1.22747	1.81367	1.10144	1.17804	1.00719	0.734525	1.02063	0.791772	1.06535	0.83901	0.713271	0.765362
	Mock	LN	bsk3	0.981386		50 nM IAA	LN	bsk3	1.6206														LN-BRZ	root 19	1.90945	1.3909	1.73215	2.39276	1.44159	1.67174	2.47938	1.32559	2.17832	2.53556	1.90159	1.38686	1.71828	1.34807	1.48533	1.27136	1.51413	1.36933	1.34687	1.16001	1.63112	1.61754	1.10013	1.18291	1.11799
	Mock	LN	bsk3	1.03701		50 nM IAA	LN	bsk3	1.18459														LN-BRZ	root 20	0.937609	1.11755	1.26783	1.78337	1.67041	1.83615	1.61161	1.72895	1.84072	2.57709	2.57638	2.16682	3.01592	1.99838	2.66041	2.14615	1.77334	2.09063	2.4439	1.77718	2.47585	2.04863	2.59502	2.68195	2.26754
	Mock	LN	bsk3	1.05581		50 nM IAA	LN	bsk3	1.27754													Whlch's t-test
	Mock	LN	bsk3	1.04553		50 nM IAA	LN	bsk3	1.16151													P-value	HN VS LN		0.003034	0.009817	0.02147	0.01198	0.05919	0.04295	0.01157	0.03305	0.001127	0.001469	0.0008051	0.002903	0.0003764	0.0006714	8.68e-06	3.845e-06	1.29e-05	2.93e-07	1.977e-07	1.104e-06	0.0001346	1.113e-06	1.032e-06	3.1e-06	3.448e-06
	Mock	LN	bsk3	1.20629		50 nM IAA	LN	bsk3	1.05919													P-value	HN vs BRZ HN		0.05581	0.3412	0.4099	0.7472	0.9488	0.7463	0.4725	0.563	0.8888	0.8998	0.6646	0.8895	0.2814	0.2417	0.2863	0.7733	0.4673	0.1728	0.7631	0.3365	0.4286	0.7649	0.1783	0.2457	0.7357
	Mock	LN	bsk3	1.00778		50 nM IAA	LN	bsk3	1.1036													P-value	HN vs BRZ LN		0.2459	0.2531	0.6832	0.2093	0.3387	0.4997	0.3382	0.791	0.8288	0.7759	0.4351	0.626	0.7322	0.7846	0.6309	0.0377	0.1158	0.1279	0.0321	0.008399	0.0187	0.00627	0.001629	0.0008176	0.003193
	Mock	LN	bsk3	0.96355		50 nM IAA	LN	bsk3	1.04686													P-value	LN vs BRZ LN		0.003014	0.0003815	0.02043	0.1229	0.2635	0.1054	0.1498	0.04038	0.003981	0.001582	0.0002815	0.003489	0.001038	0.00737	0.0004878	0.001451	0.0002857	0.0003032	0.000278	0.0003113	0.006747	0.003043	0.008807	0.01145	0.001602
	Mock	LN	bsk3	1.01068		50 nM IAA	LN	bsk3	1.25647
	Mock	LN	bsk3	1.08319		50 nM IAA	LN	bsk3	1.14575
	Mock	LN	bsk3	1.12271
	Mock	LN	bsk3	1.15185		50 nM IAA	HN	bsk3,4,7,8	0.633731
	Mock	LN	bsk3	1.01167		50 nM IAA	HN	bsk3,4,7,8	0.665108												Fig. 5k	Genotype	Treatment	root #	Cell1	Cell2	Cell3	Cell4	Cell5	Cell6	Cell7	Cell8	Cell9	Cell10	Cell11	Cell12	Cell13	Cell14	Cell15	Cell16	Cell17	Cell18	Cell19	Cell20	Cell21	Cell22	Cell23	Cell24	Cell25
						50 nM IAA	HN	bsk3,4,7,8	0.8123													R2D2/Col-0	HN	root 1	0.695452	1.03106	0.892129	0.885585	0.874685	0.931167	0.927409	1.16857	1.2365	1.2259	1.18143	1.30544	1.31569	1.27903	1.25896	1.09195	1.02994	1.0489	1.03761	1.25819	1.17336	1.05992	0.992074	1.17767	1.12611
	Mock	HN	bsk3,4,7,8	0.507557		50 nM IAA	HN	bsk3,4,7,8	0.604236													R2D2/Col-0	HN	root 2	0.67061	0.835322	0.788266	0.680847	0.712325	1.0638	1.08692	1.22334	1.254	1.18542	1.13084	1.10593	1.15012	1.12595	1.07615	0.994327	0.959168	0.989311	0.99916	1.06888	1.02688	0.945156	0.957851	0.745191	0.616139
	Mock	HN	bsk3,4,7,8	0.46835		50 nM IAA	HN	bsk3,4,7,8	0.548731													R2D2/Col-0	HN	root 3	0.672811	0.647484	1.14139	1.04353	1.34226	1.2137	0.853845	1.02044	1.0305	0.94225	0.879884	1.06634	1.06129	0.945766	0.902131	0.989157	0.885632	0.918049	0.85206	0.733832	0.747772	0.58691	0.575678	0.460967	0.467151
	Mock	HN	bsk3,4,7,8	0.551964		50 nM IAA	HN	bsk3,4,7,8	0.436986													R2D2/Col-0	HN	root 4	1.10235	0.734194	0.68749	0.660127	0.810481	0.93141	0.931012	0.896901	1.15278	1.12949	0.807118	0.995711	0.912095	1.152	0.951705	0.763257	0.839147	0.836811	0.713525	0.861043	0.509506	0.643154	0.630235	0.631704	0.595758
	Mock	HN	bsk3,4,7,8	0.567075		50 nM IAA	HN	bsk3,4,7,8	0.506136													R2D2/Col-0	HN	root 5	0.776746	1.08717	1.28407	1.17035	0.902574	0.946392	0.733566	1.07582	0.938312	0.845068	0.971587	0.981251	0.679873	0.641001	0.807847	0.767743	0.657694	0.668775	0.753581	0.67682	0.542221	0.52729	0.355658	0.583466	0.384978
	Mock	HN	bsk3,4,7,8	0.528753		50 nM IAA	HN	bsk3,4,7,8	0.59355													R2D2/Col-0	HN	root 6	1.23668	1.3094	1.30559	1.18597	1.82122	1.24286	1.43282	1.33932	1.27246	1.10892	1.18656	1.42581	1.39014	1.72746	1.27486	1.20299	1.18881	1.03528	0.757371	0.708658	0.763984	0.575574	0.381073	0.299801
	Mock	HN	bsk3,4,7,8	0.451383		50 nM IAA	HN	bsk3,4,7,8	0.507614													R2D2/Col-0	HN	root 7	0.609953	0.807417	0.939704	1.02944	1.02457	1.50925	1.60201	0.938373	0.943028	1.07998	1.01732	1.28644	1.25323	1.18892	0.997611	1.15075	1.2077	1.16466	0.792789	0.725887	0.93005	0.820343	0.92967	0.621433	0.756662
	Mock	HN	bsk3,4,7,8	0.4625		50 nM IAA	HN	bsk3,4,7,8	0.556443													R2D2/Col-0	HN	root 8	0.793536	0.853349	0.911625	0.854659	0.972541	0.910265	1.11848	1.28729	0.795964	1.02828	0.927728	0.892592	1.10316	0.956125	0.95225	0.846227	0.856945	0.74863	0.684184	0.784604	0.607135	0.607238	0.501772	0.565425	0.506728
	Mock	HN	bsk3,4,7,8	0.462667		50 nM IAA	HN	bsk3,4,7,8	0.533718													R2D2/Col-0	HN	root 9	0.60166	0.679408	0.562925	0.586094	0.722389	0.818311	0.993459	0.887798	0.984957	1.05754	0.988518	1.06041	1.08112	0.774232	0.944692	0.880989	0.996751	0.80381	0.813038	0.908702	1.01931	0.693377	0.644706	0.529215	0.515141
	Mock	HN	bsk3,4,7,8	0.61935		50 nM IAA	HN	bsk3,4,7,8	0.761246													R2D2/Col-0	HN	root 10	0.772879	1.01303	0.851829	0.987353	1.49929	1.33907	0.822235	0.756768	0.827782	0.989111	0.975181	0.976315	1.00535	0.96332	0.957226	0.884294	0.98936	0.601947	0.483871	0.548182	0.493341	0.520541	0.452045	0.398968	0.369562
	Mock	HN	bsk3,4,7,8	0.448425		50 nM IAA	HN	bsk3,4,7,8	0.7973													R2D2/Col-0	HN	root 11	0.896439	1.11063	1.15573	1.07575	1.24181	1.19158	1.15974	1.28988	1.41466	1.30733	1.2952	1.23108	1.165	1.23517	1.17574	1.2351	1.79462	1.76387	1.51789	1.43551	1.20258	0.875237	0.798109	0.958402	0.668902
	Mock	HN	bsk3,4,7,8	0.515442		50 nM IAA	HN	bsk3,4,7,8	0.7836													R2D2/Col-0	HN	root 12	0.799406	1.03665	0.931147	0.950555	1.04351	1.0574	1.07091	1.01222	1.0686	1.10272	1.096	1.09646	1.03573	1.05449	1.0931	1.02975	1.07586	1.06589	1.05436	1.05205	0.961845	1.04896	0.877291	0.972877	0.737088
	Mock	HN	bsk3,4,7,8	0.479029		50 nM IAA	HN	bsk3,4,7,8	0.5715													R2D2/Col-0	HN	root 13	0.732607	0.735751	0.909224	0.987889	0.824057	1.09203	0.967414	0.922085	0.955532	0.944586	1.00503	0.975796	0.950608	0.793003	0.782729	0.852554	0.999979	1.10109	0.918429	0.91523	0.984778	0.94274	0.694836	0.841264	0.815119
	Mock	HN	bsk3,4,7,8	0.535992		50 nM IAA	HN	bsk3,4,7,8	0.464464													R2D2/Col-0	HN	root 14	0.965976	1.03817	1.03483	1.33842	1.13739	1.00989	1.16647	0.995402	0.906696	0.923769	0.946294	0.936104	0.921913	1.02028	0.959306	0.9984	0.96932	0.98197	0.987324	0.96658	0.893621	0.755711	0.710134	0.598121	0.558482
	Mock	HN	bsk3,4,7,8	0.49762		50 nM IAA	HN	bsk3,4,7,8	0.476633													R2D2/Col-0	HN	root 15	0.794474	1.01329	0.968901	1.03274	1.055	1.08793	1.15913	1.1165	1.22985	1.21866	1.2402	1.04428	1.14596	1.06144	1.06658	1.03998	1.02282	1.07596	1.05849	1.0387	1.12399	1.13713	0.879367	0.980596	0.934492
	Mock	HN	bsk3,4,7,8	0.597029		50 nM IAA	HN	bsk3,4,7,8	0.572556													R2D2/Col-0	HN	root 16	1.3107	1.39178	0.812756	0.862976	1.00949	1.10714	1.16936	1.28305	1.04902	1.04324	1.6232	1.46651	1.60747	1.70465	1.84594	1.90332	1.86382	1.65626	1.48255	1.74109	1.73741	1.65923	1.47845	1.4727	1.51963
	Mock	HN	bsk3,4,7,8	0.653206																		R2D2/Col-0	HN	root 17	0.832017	0.851321	0.776183	0.906089	1.10245	1.24336	0.873012	0.769685	0.7896	0.81032	0.884707	0.767305	0.84843	0.907485	0.848361	0.876619	0.896924	0.796294	0.830735	0.796516	0.614163	0.460207	0.560128	0.50795	0.589063
	Mock	HN	bsk3,4,7,8	0.570411		50 nM IAA	LN	bsk3,4,7,8	0.919569													R2D2/Col-0	HN	root 18	0.948706	1.0947	1.3551	1.01911	0.982935	0.902722	0.836175	0.896685	0.880271	0.924878	0.919842	0.915261	1.02276	1.02839	1.02872	1.13825	1.1033	1.22479	1.15194	1.1378	1.29619	1.27951	1.15011	1.20857	1.10468
						50 nM IAA	LN	bsk3,4,7,8	0.8036													R2D2/Col-0	HN	root 19	0.685512	0.953835	1.63631	0.95186	0.777383	0.808061	0.939135	1.22554	1.13043	1.14216	1.11826	0.779516	0.899372	0.754836	0.822898	0.897142	0.766209	0.766875	0.668668	0.464902	0.401006
	Mock	LN	bsk3,4,7,8	0.610147		50 nM IAA	LN	bsk3,4,7,8	0.888923													R2D2/Col-0	HN	root 20	0.534052	0.946797	0.515667	0.452813	0.568777	0.559304	0.652474	0.713204	0.738398	0.832292	0.956793	1.11852	1.09712	1.39118	1.26307	1.16878	1.1709	1.51075	1.15245	1.34348	0.917054	0.924152	0.882455	0.690361	0.760538
	Mock	LN	bsk3,4,7,8	0.689083		50 nM IAA	LN	bsk3,4,7,8	0.959
	Mock	LN	bsk3,4,7,8	0.68022		50 nM IAA	LN	bsk3,4,7,8	1.3083													R2D2/Col-0	LN	root 1	0.559483	0.555492	0.785815	0.622623	0.874124	0.790839	0.927289	1.07797	0.849438	0.714949	0.813113	0.724853	0.664584	0.541336	0.485968	0.413116	0.44569	0.34999	0.372536	0.41139	0.369122	0.392096	0.372435	0.41503	0.401878
	Mock	LN	bsk3,4,7,8	0.66939		50 nM IAA	LN	bsk3,4,7,8	1.19462													R2D2/Col-0	LN	root 2	0.432221	0.718236	0.6695	0.580529	0.548819	0.700769	0.681115	0.605173	0.669161	0.334896	0.383138	0.285947	0.249354	0.230299	0.235823	0.245009	0.208741	0.226992	0.233219	0.224041	0.183925	0.189715	0.179061	0.194312	0.181437
	Mock	LN	bsk3,4,7,8	0.5155		50 nM IAA	LN	bsk3,4,7,8	0.816787													R2D2/Col-0	LN	root 3	0.686319	0.539045	0.766424	0.777458	0.727141	0.622334	0.667256	0.695571	0.637035	0.677285	0.777218	0.786388	0.57822	0.726605	0.722515	0.711151	0.644525	0.61422	0.645046	0.623895	0.524474	0.509217	0.494378	0.403646	0.309675
	Mock	LN	bsk3,4,7,8	0.424687		50 nM IAA	LN	bsk3,4,7,8	1.22337													R2D2/Col-0	LN	root 4	0.7684	0.638061	0.730813	1.05352	0.781765	0.633864	0.696695	0.638401	0.636609	0.390947	0.423185	0.454407	0.434115	0.313913	0.359686	0.490251	0.291291	0.302175	0.325064	0.292951	0.316424	0.211882	0.266322	0.241523	0.185685
	Mock	LN	bsk3,4,7,8	0.658136		50 nM IAA	LN	bsk3,4,7,8	0.763133													R2D2/Col-0	LN	root 5	0.578326	0.672407	0.660862	0.551168	0.735933	0.865613	0.889589	1.01143	0.91977	0.958168	1.09912	0.776439	0.659598	0.836402	0.702588	0.630231	0.588087	0.670597	0.372319	0.337518	0.255844	0.256653	0.23216	0.181258	0.140847
	Mock	LN	bsk3,4,7,8	0.535458		50 nM IAA	LN	bsk3,4,7,8	0.9199													R2D2/Col-0	LN	root 6	0.53694	0.532521	0.634299	0.79897	0.837089	0.759899	0.757052	0.750879	0.730382	0.67308	0.824816	0.632904	0.768216	0.785444	0.391294	0.47215	0.495078	0.55581	0.525078	0.411916	0.438209	0.379277	0.243469	0.247412	0.202278
	Mock	LN	bsk3,4,7,8	0.593731		50 nM IAA	LN	bsk3,4,7,8	1.05265													R2D2/Col-0	LN	root 7	0.76651	0.862708	0.847183	1.02685	0.734473	0.557823	0.344194	0.458091	0.344922	0.508789	0.434521	0.320598	0.382278	0.424871	0.494407	0.364334	0.443049	0.316711	0.399654	0.324722	0.307634	0.287896	0.224003	0.234474	0.168317
	Mock	LN	bsk3,4,7,8	0.611273		50 nM IAA	LN	bsk3,4,7,8	0.925371													R2D2/Col-0	LN	root 8	0.57761	0.577196	0.709009	0.613012	0.776993	0.816536	0.920545	1.01399	1.00355	1.05511	1.07691	1.05742	0.775379	0.668502	0.55597	0.641347	0.443335	0.433776	0.434044	0.438312	0.356049	0.262019	0.242751	0.203755
	Mock	LN	bsk3,4,7,8	0.519792		50 nM IAA	LN	bsk3,4,7,8	0.838346													R2D2/Col-0	LN	root 9	0.475124	0.526852	0.762361	0.675132	0.598389	1.07543	0.713677	0.943057	0.814191	0.775126	0.545301	0.478564	0.402151	0.507425	0.427549	0.408062	0.308825	0.412926	0.295322	0.348926	0.224266	0.314128	0.172571	0.215663	0.213054
	Mock	LN	bsk3,4,7,8	0.670614		50 nM IAA	LN	bsk3,4,7,8	1.12236													R2D2/Col-0	LN	root 10	0.661114	0.609723	0.784083	0.790832	0.851864	0.969054	0.96665	0.915336	0.783007	0.680592	0.769784	0.624389	0.732025	0.608433	0.652455	0.416699	0.436891	0.40318	0.406308	0.317993	0.307302	0.208916	1.13309	0.273651	0.262849
	Mock	LN	bsk3,4,7,8	0.5676		50 nM IAA	LN	bsk3,4,7,8	1.01623													R2D2/Col-0	LN	root 11	0.585457	0.851822	0.766355	0.590124	0.678975	0.769357	0.736796	0.62023	0.70407	0.644333	0.724418	0.636553	0.547132	0.580268	0.417577	0.499292	0.467323	0.589517	0.27253	0.237072	0.220709	0.16931	0.161432	0.125771
	Mock	LN	bsk3,4,7,8	0.685146		50 nM IAA	LN	bsk3,4,7,8	0.817015													R2D2/Col-0	LN	root 12	0.606375	0.465389	0.518347	0.629194	0.680363	0.683281	0.838381	0.744552	0.760901	0.798026	0.496316	0.59606	0.665133	0.600023	0.636298	0.560577	0.491794	0.32135	0.310976	0.233614	0.171442	0.157304	0.173266	0.15254	0.155
	Mock	LN	bsk3,4,7,8	0.566582		50 nM IAA	LN	bsk3,4,7,8	0.96213													R2D2/Col-0	LN	root 13	0.520372	0.683995	0.736214	0.737085	0.80187	0.820151	0.571241	0.708303	0.816817	0.823088	0.387746	0.337822	0.37323	0.292635	0.275746	0.361139	0.423744	0.377747	0.258026	0.244703	0.277743	0.313354	0.233439	0.302575
	Mock	LN	bsk3,4,7,8	0.648015		50 nM IAA	LN	bsk3,4,7,8	1.07579													R2D2/Col-0	LN	root 14	0.326334	0.33657	0.504323	0.530355	0.695149	0.720618	0.703209	0.666321	0.53907	0.627531	0.984344	0.632921	0.598938	0.614895	0.451984	0.500886	0.501042	0.36115	0.369939	0.403753	0.345711	0.271464	0.303202	0.287712	0.263495
																						R2D2/Col-0	LN	root 15	0.508734	0.664291	0.565555	0.763362	0.87178	0.81168	0.875182	0.793312	0.731763	0.723022	0.496227	0.642261	0.695298	0.686044	0.797802	0.699115	0.696178	0.701399	0.722447	0.740296	0.542701	0.472783	0.527734	0.460914	0.476868
																						R2D2/Col-0	LN	root 16	0.678095	0.877438	0.682129	0.713901	0.865303	0.821035	0.80749	0.56793	0.620958	0.516941	0.670871	0.480484	0.571767	0.436692	0.51182	0.277345	0.312557	0.265929	0.240113	0.205178	0.177917	0.193328	0.144553	0.166125
																						R2D2/Col-0	LN	root 17	0.550701	0.995806	0.974989	0.618504	0.814094	0.994236	0.87036	0.741296	0.779559	0.578596	0.781049	0.753396	0.749323	0.50187	0.500544	0.474228	0.362714	0.263633	0.290529	0.317833	0.29211	0.244412	0.209354	0.19541	0.203632
																						R2D2/Col-0	LN	root 18	0.684568	0.584241	0.813991	0.812853	0.86742	0.788811	0.801074	0.766427	0.795435	0.337894	0.335677	0.381734	0.308478	0.319358	0.283291	0.251538	0.279858	0.251445	0.293407	0.436623	0.448955	0.328896	0.215299	0.0979115	0.126416
																						R2D2/Col-0	LN	root 19	0.560175	0.50366	0.581785	0.637272	0.663865	0.729252	0.702428	0.736323	0.567842	0.720241	0.627259	0.624928	0.588099	0.284527	0.294944	0.292799	0.267065	0.324726	0.237165	0.19434	0.229405	0.292914	0.241443	0.200053	0.211363
																						R2D2/Col-0	LN	root 20	0.573276	0.65046	0.777021	0.73662	0.681312	1.01346	0.856356	0.879848	0.96888	0.987319	0.915211	0.94488	0.676437	0.635175	0.540545	0.528565	0.483277	0.449616	0.507839	0.570989	0.449427	0.492426	0.383651	0.288761	0.293047
																						R2D2/bzr1-1D	HN	root 1	0.596403	0.860037	0.862072	0.843268	0.903836	1.07804	1.03956	0.84978	0.859549	0.9501	0.984605	0.7857	0.646898	0.40902	0.377083	0.290413	0.286369	0.309858	0.299775	0.26253	0.29854	0.310059	0.219955	0.219035	0.165826
																						R2D2/bzr1-1D	HN	root 2	0.328878	0.421036	0.574071	0.467631	0.552129	0.605411	0.43788	0.337929	0.299632	0.288029	0.335071	0.316151	0.240496	0.255531	0.293752	0.22878	0.232758	0.211929	0.264811	0.220754	0.171533	0.300509	0.248415	0.319268	0.377599
																						R2D2/bzr1-1D	HN	root 3	0.621529	0.753387	0.62055	0.579811	0.575446	0.595101	0.701166	0.85148	0.733726	0.792939	0.824545	0.745893	0.699337	0.650002	0.68459	0.69366	0.571198	0.504093	0.342861	0.319462	0.510749	0.471144	0.428971	0.439501	0.46524
																						R2D2/bzr1-1D	HN	root 4	0.37324	0.535414	0.535337	0.620699	0.787609	0.697723	0.941732	0.887185	0.957993	0.731355	0.893063	0.798294	0.648757	0.655963	0.673996	0.663564	0.639425	0.664473	0.600121	0.507644	0.463089	0.443828	0.373383	0.253954	0.196411
																						R2D2/bzr1-1D	HN	root 5	0.445274	0.363012	0.40758	0.371308	0.389454	0.499728	0.671771	0.6635	0.690588	0.62047	0.677733	0.63042	0.661858	0.607136	0.664234	0.541318	0.516897	0.343353	0.377111	0.322062	0.409915	0.358657	0.304902	0.275712	0.298196
																						R2D2/bzr1-1D	HN	root 6	0.421388	0.651581	0.649079	0.717767	0.52845	0.646541	0.638544	0.856545	0.746503	0.716443	0.662086	0.537989	0.469949	0.503694	0.382189	0.433187	0.348965	0.363509	0.313259	0.310749	0.287526	0.227046	0.326468	0.292025	0.279566
																						R2D2/bzr1-1D	HN	root 7	0.270644	0.269748	0.381119	0.526988	0.599222	0.557901	0.645061	0.821285	0.918312	0.916399	1.00539	1.00359	0.895709	0.988387	0.799346	0.92494	0.897668	1.14428	1.3565	1.192	1.23691	0.982728	1.03781	0.933181	0.722565
																						R2D2/bzr1-1D	HN	root 8	0.406028	0.285777	0.555655	0.646401	0.763913	0.935325	0.897463	0.789403	0.747816	0.736771	0.654857	0.854949	0.623464	0.826091	0.756278	0.834982	0.357933	0.503005	0.464341	0.337175	0.374697	0.210554	0.223328	0.294625	0.289011
																						R2D2/bzr1-1D	HN	root 9	0.309865	0.398712	0.900184	0.627891	0.803566	0.663622	0.765196	0.690343	0.72051	0.793161	0.786983	0.773693	0.707053	0.666138	0.501609	0.550175	0.540211	0.59407	0.590165	0.526493	0.500252	0.424796	0.454753	0.351936	0.313034
																						R2D2/bzr1-1D	HN	root 10	0.440054	0.505426	0.609112	0.602281	0.497354	0.651263	0.614028	0.702607	0.773797	0.944433	0.607489	0.86968	0.876311	0.718911	0.86301	0.674352	0.739607	0.569144	0.534062	0.464914	0.4113	0.325315	0.41781	0.368148	0.372228
																						R2D2/bzr1-1D	HN	root 11	0.518784	0.684939	0.734046	0.787439	0.760805	0.849607	0.830496	0.914805	0.961402	0.656109	0.697921	0.835648	0.846115	0.545723	0.52623	0.456655	0.412517	0.417041	0.287673	0.395312	0.286862	0.257347	0.281815	0.315777	0.261592
																						R2D2/bzr1-1D	HN	root 12	0.600352	0.581001	0.614557	0.669088	0.865143	0.774693	0.944322	0.999869	1.0109	0.805951	0.941042	0.983563	0.898172	1.075	1.03313	0.798204	0.833725	0.731608	0.857257	0.729449	0.698888	0.671642	0.708125	0.70987	0.634407
																						R2D2/bzr1-1D	HN	root 13	0.381571	0.477933	0.663708	0.525903	0.544901	0.72999	0.663357	0.63782	0.580506	0.660964	0.633372	0.553679	0.393973	0.45308	0.454263	0.436121	0.515484	0.482303	0.257314	0.409201	0.39807	0.273014	0.254168	0.258049	0.204618
																						R2D2/bzr1-1D	HN	root 14	0.383387	0.460119	0.529427	0.600327	0.549761	0.677185	0.649019	0.772308	0.846548	0.778717	0.800839	1.23074	1.31031	1.03968	1.16072	0.926706	0.903148	0.737511	0.629173	0.583447	0.571412	0.610087	0.64161	0.385972	0.462146
																						R2D2/bzr1-1D	HN	root 15	0.484575	0.36291	0.410525	0.394544	0.462817	0.389925	0.678513	0.652001	0.679574	0.792431	0.69637	0.739495	0.615463	0.636998	0.609604	0.676682	0.505302	0.528148	0.448319	0.363952	0.465823	0.394634	0.350699	0.404339	0.272888
																						R2D2/bzr1-1D	HN	root 16	0.471223	0.510946	0.611874	0.631409	0.713554	0.811619	0.950101	0.811121	0.902334	0.806453	0.811919	0.867672	0.870597	0.849555	0.764944	0.666926	0.676422	0.651271	0.582017	0.642238	0.558904	0.316433	0.301329	0.31619	0.325631
																						R2D2/bzr1-1D	HN	root 17	0.569893	0.654638	0.621033	0.696593	0.930216	0.897885	0.934948	0.663291	0.741523	0.910696	0.892711	0.832353	0.805995	0.853469	0.851971	0.960684	0.838259	0.805919	0.822636	0.679495	0.70311	0.545932	0.576417	0.484812	0.559493
																						R2D2/bzr1-1D	HN	root 18	0.53045	0.490661	0.61024	0.4553	0.419844	0.601388	0.814296	0.688099	0.705388	0.734149	0.902981	0.902089	0.846512	0.963793	0.859377	0.894318	0.751974	0.72117	0.61553	0.548237	0.581505	0.437842	0.549633	0.527641	0.53
																						R2D2/bzr1-1D	HN	root 19	0.32532	0.461655	0.526372	0.444184	0.556982	0.592423	0.656394	0.55351	0.694497	0.680112	0.868843	0.830976	0.860252	0.735091	0.690663	0.516869	0.531038	0.52215	0.102287	0.543211	0.565791	0.413576	0.379345	0.393835	0.297342
																						R2D2/bzr1-1D	HN	root 20	0.655425	0.548549	0.634826	0.827072	0.92296	0.74522	0.77033	0.898957	0.923423	1.0478	0.992589	0.786768	0.702844	0.564991	0.560604	0.514864	0.403588	0.400113	0.475119	0.541197	0.51684	0.418927	0.404518	0.341802	0.389711
																						R2D2/bzr1-1D	LN	root 1	0.522951	0.539773	0.414269	0.631402	0.579027	0.641378	0.656343	0.682308	0.610966	0.537994	0.554632	0.580753	0.43735	0.46916	0.479831	0.485199	0.411548	0.527082	0.487455	0.376574	0.306861	0.238194	0.306769	0.313407	0.308063
																						R2D2/bzr1-1D	LN	root 2	0.359509	0.424851	0.361653	0.39092	0.404163	0.457653	0.502012	0.506864	0.456869	0.41244	0.365056	0.339121	0.375216	0.40876	0.407858	0.315495	0.386135	0.38493	0.397591	0.275594	0.282483	0.275552	0.268887	0.183244	0.189165
																						R2D2/bzr1-1D	LN	root 3	0.428487	0.453721	0.528653	0.660401	0.591354	0.49931	0.618074	0.722102	0.888776	0.738384	0.764218	0.551251	0.652328	0.564645	0.542577	0.568151	0.73483	0.762569	0.690498	0.580083	0.650769	0.591892	0.488526	0.659252	0.295218
																						R2D2/bzr1-1D	LN	root 4	0.32369	0.447216	0.541326	0.73041	0.596244	0.744226	0.67861	0.765355	0.567182	0.627094	0.574874	0.562018	0.444145	0.552857	0.495481	0.448301	0.401439	0.411659	0.346049	0.396275	0.304572	0.298225	0.26045	0.245671	0.2235
																						R2D2/bzr1-1D	LN	root 5	0.528767	0.447657	0.447533	0.46246	0.506456	0.597701	0.687658	0.63938	0.692055	0.706056	0.764774	0.838802	0.649351	0.728394	0.761135	0.657298	0.603606	0.650627	0.494026	0.519711	0.571753	0.644322	0.402102	0.466639	0.42467
																						R2D2/bzr1-1D	LN	root 6	0.431675	0.541156	0.650436	0.84126	0.643967	0.64512	0.89975	0.950155	1.12925	1.01551	1.04838	1.01014	0.806809	0.775132	0.882458	0.799216	0.730443	0.830083	0.58368	0.67277	0.531217	0.562331	0.493371	0.552974	0.493784
																						R2D2/bzr1-1D	LN	root 7	0.47362	0.474792	0.420285	0.610903	0.557841	0.451001	0.634311	0.479734	0.614996	0.445047	0.513625	0.428248	0.456695	0.411362	0.50152	0.425238	0.484725	0.436948	0.503826	0.351719	0.462695	0.374163	0.384804	0.246934	0.214912
																						R2D2/bzr1-1D	LN	root 8	0.645539	0.377647	0.411804	0.482442	0.537859	0.301849	0.397148	0.513835	0.425235	0.403432	0.459126	0.46252	0.523815	0.345718	0.363402	0.284408	0.310675	0.277498	0.257088	0.231967	0.263916	0.191199	0.234424	0.167851	0.269271
																						R2D2/bzr1-1D	LN	root 9	0.295649	0.288511	0.369968	0.431261	0.531162	0.572042	0.481934	0.620348	0.616151	0.621906	0.652472	0.595477	0.66918	0.645055	0.65223	0.559035	0.696879	0.568719	0.572295	0.516875	0.4996	0.469985	0.51901	0.335029	0.3373
																						R2D2/bzr1-1D	LN	root 10	0.434849	0.450916	0.516935	0.573218	0.558246	0.575706	0.433668	0.563977	0.734373	0.546957	0.498868	0.541195	0.607143	0.483127	0.436656	0.395488	0.366098	0.375561	0.392195	0.357784	0.348101	0.337446	0.45429	0.332363	0.303539
																						R2D2/bzr1-1D	LN	root 11	0.406053	0.438259	0.576672	0.595643	0.497807	0.505118	0.701875	0.640846	0.64049	0.812213	0.766855	0.711159	0.698483	0.630987	0.640146	0.692959	0.716079	0.735627	0.627287	0.645344	0.590197	0.645497	0.5815	0.556674	0.505286
																						R2D2/bzr1-1D	LN	root 12	0.313581	0.457417	0.381889	0.477109	0.642627	1.31673	0.588664	0.584069	0.646513	0.449568	0.553542	0.511441	0.515045	0.678147	0.710124	0.616833	0.617879	0.660179	0.619376	0.384429	0.380934	0.337454	0.350848	0.323107	0.330893
																						R2D2/bzr1-1D	LN	root 13	0.316069	0.5524	0.470412	0.487393	0.570226	0.61623	0.390987	0.401848	0.462312	0.503762	0.373721	0.317137	0.350636	0.404941	0.345472	0.343957	0.320401	0.253756	0.233963	0.218246	0.232143	0.155896	0.132101	0.118054	0.109909
																						R2D2/bzr1-1D	LN	root 14	0.474356	0.455025	0.403248	0.711438	0.661448	0.607959	0.602349	0.603636	0.65425	0.513723	0.521697	0.403348	0.48553	0.453788	0.494851	0.509268	0.627434	0.488311	0.53366	0.534223	0.442287	0.421373	0.464323	0.423289	0.431801
																						R2D2/bzr1-1D	LN	root 15	0.323288	0.33914	0.360706	0.500672	0.598359	0.661859	0.640794	0.718184	0.730464	0.624772	0.551002	0.470811	0.419673	0.412148	0.38943	0.213562	0.291586	0.365657	0.354157	0.273545	0.314635	0.176345	0.142375	0.140085	0.152212
																						R2D2/bzr1-1D	LN	root 16	0.450982	0.473111	0.501865	0.493136	0.440323	0.493665	0.549552	0.493146	0.638511	0.380345	0.38359	0.454633	0.326144	0.389653	0.19566	0.201145	0.192491	0.162219	0.204388	0.192455	0.167743	0.156839	0.158208	0.179134
																						R2D2/bzr1-1D	LN	root 17	0.465378	0.618485	0.64675	0.616952	0.59343	0.619632	0.6168	0.777841	0.796468	0.66752	0.702441	0.682485	0.807785	0.644303	0.664616	0.559677	0.572639	0.425193	0.410824	0.395166	0.409931	0.404884	0.415992	0.284021	0.300751
																						R2D2/bzr1-1D	LN	root 18	0.325009	0.320017	0.293938	0.373616	0.36259	0.564829	0.472368	0.584256	0.59848	0.460752	0.741048	0.64467	0.719098	0.712487	0.57215	0.136599	0.590954	0.713191	0.60905	0.489319	0.553904	0.429561	0.269079	0.266698	0.294694
																						R2D2/bzr1-1D	LN	root 19	0.514074	0.565981	0.520057	0.520738	0.699741	0.672017	0.520617	0.548905	0.408736	0.493236	0.645134	0.553014	0.41768	0.470772	0.477872	0.412231	0.475702	0.380916	0.422466	0.441161	0.378796	0.351929	0.266971	0.269401	0.221758
																						R2D2/bzr1-1D	LN	root 20	0.461395	0.396951	0.768612	0.660716	0.764969	0.748365	0.689147	0.722127	0.747124	0.677065	0.730585	0.670718	0.594845	0.502494	0.707908	0.635779	0.471969	0.505549	0.366651	0.365765	0.313986	0.270482	0.336802	0.294761	0.261068
																						R2D2/Col-0_HN	Mean		0.821628	0.958537	0.973043	0.933108	1.02126	1.04828	1.02478	1.04094	1.02997	1.0421	1.05758	1.07135	1.08232	1.08524	1.05049	1.03558	1.06375	1.038	0.935501	0.958333	0.89731	0.845389	0.760613	0.74972	0.723679
																						R2D2/Col-0_LN	Mean		0.581807	0.642296	0.713553	0.712968	0.754336	0.797202	0.766329	0.766722	0.733668	0.676296	0.678311	0.608647	0.570988	0.529736	0.48694	0.461892	0.429553	0.409644	0.375578	0.365803	0.321968	0.2974	0.307681	0.244425	0.23724
																						R2D2/bzr1-1D_HN	Mean		0.456714	0.513874	0.602568	0.601795	0.656398	0.700029	0.762209	0.752092	0.774726	0.768174	0.78352	0.793967	0.731003	0.699913	0.675379	0.63417	0.575124	0.560247	0.511016	0.494976	0.500586	0.419703	0.424173	0.394284	0.370875
																						R2D2/bzr1-1D_LN	Mean		0.424746	0.453151	0.479351	0.562604	0.566892	0.614619	0.588133	0.625946	0.65296	0.581889	0.608282	0.566447	0.547847	0.534196	0.536069	0.462992	0.500176	0.495814	0.455326	0.41095	0.400326	0.366678	0.346542	0.317929	0.298305
																						R2D2/Col-0_HN	s.e.m		0.0459571	0.0437716	0.0617345	0.0473943	0.065166	0.0474979	0.0506236	0.043395	0.04187	0.0312077	0.0416168	0.0428436	0.0460157	0.0638006	0.053466	0.055661	0.0662289	0.0697222	0.0581465	0.0700801	0.0729297	0.0718794	0.0660615	0.0725599	0.0674364
																						R2D2/Col-0_LN	s.e.m		0.0239945	0.035465	0.0257749	0.0315891	0.0213308	0.0302833	0.0321944	0.0364274	0.0344772	0.0444365	0.0527234	0.0453491	0.0357798	0.0394649	0.0354571	0.031541	0.0285695	0.0321797	0.0302243	0.0325071	0.0250298	0.0235621	0.0493721	0.0213362	0.0238659
																						R2D2/bzr1-1D_HN	s.e.m		0.02523	0.0339501	0.0291895	0.0302016	0.0389389	0.0357473	0.0341073	0.0335695	0.0360421	0.0355338	0.0369391	0.0424872	0.0499586	0.0490464	0.0495659	0.0475132	0.0456028	0.0469997	0.0618944	0.0485845	0.0494024	0.040235	0.0445951	0.0378617	0.0334215
																						R2D2/bzr1-1D_LN	s.e.m		0.0206336	0.0187669	0.0263192	0.0271764	0.0215061	0.0438337	0.0274898	0.0284689	0.0372646	0.0354187	0.0376273	0.0369764	0.0331004	0.0290418	0.0367635	0.0398476	0.0364279	0.0408803	0.0311315	0.0308747	0.0297189	0.0347593	0.0292315	0.0328851	0.0245999
																					One-way ANOVA and Tukey's test	R2D2/Col-0_HN			a	a	a	a	a	a	a	a	a	a	a	a	a	a	a	a	a	a	a	a	a	a	a	a	a
																					Different letters represent significance at P<0.05.	R2D2/Col-0_LN			b	b	b	b	b	b	b	b	b	bc	bc	c	c	b	c	c	b	b	b	b	c	b	b	b	b
																						R2D2/bzr1-1D_HN			c	c	bc	bc	bc	bc	b	bc	b	b	b	b	b	b	b	b	b	b	b	b	b	b	b	b	b
																						R2D2/bzr1-1D_LN			c	c	c	c	c	c	c	c	b	c	c	c	c	b	bc	c	b	b	b	b	bc	b	b	b	b
[truncated: 2 more columns]

## Sheet: Supplementary Fig. 1
Supplementary Fig. 1a	SNP_Chr4_14192732	Genotype	Average LR length	N treatment		Supplementary Fig. 1b	N treatment	Genotype	Plant 1	Plant 2	Plant 3	Plant 4	Plant 5	Plant 6	Plant 7	Plant 8	Plant 9	Plant 10	Plant 11	Plant 12	Plant 13	Plant 14	Plant 15	Plant 16		Average	s.e.m.
	A	Bor-1	0.580345	HN			HN	Col-0	0.631163	0.854016	0.730206	1.0138	0.667858	0.636167	0.888763	0.651913	0.724365	0.741292	0.694078	0.817937	0.803753	1.08317	0.777855	0.733271		0.7781	0.0325508
	A	N13	0.326288	HN			LN	Col-0	0.965905	0.968869	1.01994	1.11362	1.40152	1.17062	0.969295	1.18182	1.04146	1.16322	1.11196	1.07431	1.09615	0.890158				1.08349	0.0339613
	A	Edi-0	0.454303	HN			HN	SALK_077059C	0.835621	0.81158	0.783763	0.61295	0.728453	0.763381	0.887647	0.851556	0.833308	0.735105	0.834606	0.717165	1.02236	0.763333	0.811306	0.770288		0.797651	0.0222246
	A	Kas-2	0.5351	HN			LN	SALK_077059C	1.31375	1.13224	1.18336	1.27592	1.16191	1.19934	1.18386	1.10429	1.09654	1.12741	0.997284	1.10606	1.08824	1.05414				1.1446	0.0223764
	A	Eden-1	0.269416	HN
	A	Kz-1	0.431242	HN		Supplementary Fig. 1c	N treatment	Genotype	Plant 1	Plant 2	Plant 3	Plant 4	Plant 5	Plant 6	Plant 7	Plant 8	Plant 9	Plant 10	Plant 11	Plant 12	Plant 13	Plant 14	Plant 15	Plant 16		Average	s.e.m.
	A	Ws-0	0.462106	HN			HN	Col-0	0.631163	0.854016	0.730206	1.0138	0.667858	0.636167	0.888763	0.651913	0.724365	0.741292	0.694078	0.817937	0.803753	1.08317	0.777855	0.733271		0.7781	0.0325508
	A	Wt-5	0.323235	HN			LN	Col-0	0.965905	0.968869	1.01994	1.11362	1.40152	1.17062	0.969295	1.18182	1.04146	1.16322	1.11196	1.07431	1.09615	0.890158				1.08349	0.0339613
	A	Kz-9	0.627808	HN			HN	SAIL_1286_E04C	0.825538	0.683414	0.905378	0.722908	0.746417	0.862812	0.779581	0.585089	0.809125	0.794106	0.750273	0.71531	1.08033	0.847811	0.782856			0.79273	0.0288549
	A	Pna-10	0.324886	HN			LN	SAIL_1286_E04C	1.00047	0.714465	1.04767	1.23675	1.44295	0.984179	0.98346	1.18707	0.920816	1.09143	1.03407	0.750148	1.11828	1.02041	1.08664	1.20863		1.05171	0.0443679
	A	Sorbo	0.497856	HN
	A	Tamm-27	0.441574	HN		Supplementary Fig. 1d	N treatment	Gene	Replicate	ct-ATC2	primer efficiency	ct-UBQ10	primer efficiency	ct-At4g28730	primer efficiency	Relative expression level
	A	Uod-1	0.220487	HN			HN	At4g28730	R1	18.4351	2.01	16.7925	1.95	27.0181	2.01	1.16076
	A	Bur-0	0.415727	HN			HN	At4g28730	R2	18.1741	2.01	16.5333	1.95	26.7042	2.01	1.20427
	A	Cvi-0	0.353221	HN			HN	At4g28730	R3	18.4091	2.01	16.7081	1.95	27.3756	2.01	0.871601
	A	GOT-7	0.537513	HN			HN	At4g28730	R4	18.2542	2.01	16.6833	1.95	27.0444	2.01	1.03082
	A	Ler-1	0.610435	HN			LN	At4g28730	R1	18.083	2.01	16.4026	1.95	26.8084	2.01	1.03744
	A	Löv-5	0.401487	HN			LN	At4g28730	R2	17.9688	2.01	16.3747	1.95	26.8081	2.01	0.990979
	A	RRS-10	0.288051	HN			LN	At4g28730	R3	18.0095	2.01	16.4969	1.95	27.0923	2.01	0.858307
	A	RRS-7	0.296369	HN			LN	At4g28730	R4	18.3823	2.01	16.7247	1.95	27.1228	2.01	1.0352
	A	Shahdara	0.705295	HN
	A	TAMM-2	0.473743	HN		Supplementary Fig. 1e	N treatment	Gene	Replicate	ct-ATC2	primer efficiency	ct-UBQ10	primer efficiency	ct-At4g28740	primer efficiency	Relative expression level
	A	Van-0	0.802458	HN			HN	At4g28740	R1	18.6417	2.01	17.0079	1.93	27.2411	1.9	1.04869
	A	Rubeszhnoe	0.594	HN			HN	At4g28740	R2	18.3291	2.01	16.7953	1.93	27.127	1.9	0.95868
	A	Fi-1	0.408952	HN			HN	At4g28740	R3	18.2503	2.01	16.435	1.93	26.7971	1.9	1.01294
	A	Pn-0	0.371229	HN			HN	At4g28740	R4	18.0023	2.01	16.5045	1.93	26.8159	1.9	0.939327
	A	LDV-58	0.358767	HN			LN	At4g28740	R1	17.9996	2.01	16.9185	1.93	27.0245	1.9	0.936188
	A	Alst-1	0.351699	HN			LN	At4g28740	R2	17.3459	2.01	16.5567	1.93	26.641	1.9	0.854055
	A	Duk	0.317949	HN			LN	At4g28740	R3	17.4348	2.01	16.407	1.93	26.8365	1.9	0.735153
	A	Lip-0	0.529525	HN			LN	At4g28740	R4	17.688	2.01	16.5572	1.93	26.8495	1.9	0.845948
	A	Pa-1	0.328331	HN
	A	Per-1	0.732697	HN
	A	Li-3	0.69397	HN
	A	Pog-0	0.232897	HN
	A	PAR-3	0.296779	HN
	A	Co	0.430477	HN
	A	Rhen-1	0.379808	HN
	A	Ty-0	0.607396	HN
	A	CIBC-5	0.362627	HN
	A	Es-0	0.640214	HN
	A	Rou-0	0.350308	HN
	A	Co-2	0.669299	HN
	A	Jm-1	0.390471	HN
	A	Mnz-0	0.391986	HN
	A	S96	0.486256	HN
	A	Kn-0	0.447673	HN
	A	Arby-1	0.495694	HN
	A	Tha-1	0.386748	HN
	A	LDV-14	0.323257	HN
	A	HOG	0.432597	HN
	T	An1	0.569224	HN
	T	CIBC-17	0.676351	HN
	T	Ct-1	0.496674	HN
	T	Ga-0	0.427209	HN
	T	Gy-0	0.3583	HN
	T	HR-5	0.435776	HN
	T	Kin-0	0.473331	HN
	T	Kno-18	0.401252	HN
	T	LL-0	0.459607	HN
	T	Lp2-2	0.387765	HN
	T	Lp2-6	0.427733	HN
	T	Lz-0	0.651772	HN
	T	Mrk-0	0.391407	HN
	T	Mt-0	0.476759	HN
	T	Ei-2	0.499841	HN
	T	Gu-0	0.40065	HN
	T	HR-10	0.401643	HN
	T	Mz-0	0.575122	HN
	T	Nd-1	0.691422	HN
	T	NFA-10	0.624958	HN
	T	Oy-0	0.427019	HN
	T	Pro-0	0.460044	HN
	T	Pu2-23	0.362221	HN
	T	Ra-0	0.224762	HN
	T	Ren-1	0.200462	HN
	T	Rmx-A180	0.349407	HN
	T	Se-0	0.442857	HN
	T	Sq-8	0.584344	HN
	T	Ull2-3	0.547224	HN
	T	Ull-2-5	0.369545	HN
	T	Uod-7	0.293318	HN
	T	Var-2-1	0.468963	HN
	T	Wei-0	0.541637	HN
	T	Yo-0	0.548745	HN
	T	Zdr-6	0.521375	HN
	T	Pu2-7	0.346082	HN
	T	Rmx-A02	0.361229	HN
	T	Sq-1	0.297247	HN
	T	Ts-5	0.543068	HN
	T	Wa-1	0.738767	HN
	T	Ws-2	0.712988	HN
	T	Zdr-1	0.656339	HN
	T	Bay-0	0.529215	HN
	T	Bor-4	0.575081	HN
	T	Br-0	0.397716	HN
	T	Col-0	0.800873	HN
	T	Est-1	0.487066	HN
	T	Fei-0	0.363972	HN
	T	NFA-8	0.575977	HN
	T	Tsu-1	0.437381	HN
	T	Ts-1	0.423617	HN
	T	Lm-2	0.53557	HN
	T	Co-4	0.399556	HN
	T	Di-1	0.404876	HN
	T	Ha-0	0.51736	HN
	T	Tscha-1	0.541388	HN
	T	Wa-1	0.773744	HN
	T	En-1	0.535369	HN
	T	Bs-1	0.463391	HN
	T	Sh-0	0.388528	HN
	T	Si-0	0.425051	HN
	T	Uk-1	0.347032	HN
	T	Aa-0	0.489071	HN
	T	Bsch-0	0.32189	HN
	T	Ca-0	0.630516	HN
	T	Ep-0	0.451594	HN
	T	Est-0	0.77611	HN
	T	Ge-1	0.334643	HN
	T	Gie-0	0.601658	HN
	T	Hey-1	0.476374	HN
	T	Mh-0	0.370609	HN
	T	No-0	0.491601	HN
	T	Nw-0	0.439859	HN
	T	Pr-0	0.358661	HN
	T	Sapporo-0	0.422656	HN
	T	MIB-28	0.328131	HN
	T	Alc-0	0.390033	HN
	T	Ba1-2	0.454622	HN
	T	Bla-1	0.330969	HN
	T	Blh-1	0.386584	HN
	T	Bu-0	0.540313	HN
	T	Gd-1	0.448225	HN
	T	Gr-1	0.399434	HN
	T	Hs-0	0.449341	HN
	T	HSm	0.482357	HN
	T	In-0	0.502218	HN
	T	Kä-0	0.464501	HN
	T	Lc-0	0.323021	HN
	T	Na-1	0.513756	HN
	T	Petergof	0.477673	HN
	T	Rak-2	0.535303	HN
	T	Rsch-4	0.513946	HN
	T	Sap-0	0.441324	HN
	T	St-0	0.443357	HN
	T	Tottarp-2	0.504222	HN
	T	Sp-0	0.402691	HN
	T	Kl-5	0.433059	HN
	T	Pla-0	0.488265	HN
	T	Zü-1	0.464117	HN
	T	MNF-Pot-48	0.32882	HN
	T	Tu-0	0.456121	HN
	T	Ba-1	0.339615	HN
	T	Ors-2	0.503078	HN
	T	An-2	0.45799	HN
	T	Com-1	0.287402	HN
	T	Hau-0	0.389508	HN
	T	Je-0	0.44325	HN
	T	Nok-1	0.483708	HN
	T	Ann-1	0.418607	HN
	T	Boot-1	0.363618	HN
	T	Ors-1	0.637773	HN
	T	Chat-1	0.326214	HN
	T	Da-0	0.290529	HN
	T	Gel-1	0.391752	HN
	T	Jl-3	0.578477	HN
	T	Kelsterbach-2	0.463376	HN
	T	Kr-0	0.695655	HN
	T	Krot-2	0.497733	HN
	T	Li-7	0.436411	HN
	T	Nz1	0.391387	HN
	T	Old-1	0.494902	HN
	T	Or-0	0.431153	HN
	T	Utrecht	0.465722	HN
	T	WAR	0.379384	HN
	T	PHW-10	0.597425	HN
	T	PHW-33	0.390216	HN
	T	DraIV1-14	0.503518	HN
	T	JEA	0.451314	HN
	T	Bs-2	0.54982	HN
	T	Do-0	0.494698	HN
	T	Ede-1	0.471143	HN
	T	Amel-1	0.41561	HN
	T	Ang-0	0.359344	HN
	T	Cha-0	0.691278	HN
	T	Sg-1	0.262935	HN
	T	Tsu-0	0.412409	HN
	T	Ven-1	0.350206	HN
	T	Kil-0	0.342967	HN
	T	Mh-1	0.35909	HN
	T	Dra-0	0.403971	HN
	T	Ak-1	0.33263	HN
	T	LAC-5	0.385399	HN
	T	CAM-16	0.380583	HN
	T	Hi-0	0.408377	HN
	T	RLD-2	0.562637	HN
	T	Co-3	0.325774	HN
	T	Wil-2	0.711627	HN
	T	Hl-3	0.422439	HN
	T	Ove-0	0.583284	HN
	T	Ri-0	0.401754	HN
	A	Bor-1	1.02037	LN
	A	N13	0.572251	LN
	A	Edi-0	0.63076	LN
	A	Kas-2	1.24993	LN
	A	Eden-1	0.62995	LN
	A	Kz-1	0.890098	LN
	A	Ws-0	0.728858	LN
	A	Wt-5	0.830798	LN
	A	Kz-9	1.07092	LN
	A	Pna-10	0.587407	LN
	A	Sorbo	0.682574	LN
	A	Tamm-27	0.713168	LN
	A	Uod-1	0.627992	LN
	A	Bur-0	0.879152	LN
	A	Cvi-0	0.875759	LN
	A	GOT-7	0.982311	LN
	A	Ler-1	1.12915	LN
	A	Löv-5	0.952395	LN
	A	RRS-10	0.461659	LN
	A	RRS-7	0.649195	LN
	A	Shahdara	0.975013	LN
	A	TAMM-2	0.739457	LN
	A	Van-0	1.23357	LN
	A	Rubeszhnoe	0.895598	LN
	A	Fi-1	0.945069	LN
	A	Pn-0	0.763321	LN
	A	LDV-58	0.694421	LN
	A	Alst-1	0.700275	LN
	A	Duk	0.76499	LN
	A	Lip-0	1.09485	LN
	A	Pa-1	0.723091	LN
	A	Per-1	1.26845	LN
	A	Li-3	1.13675	LN
	A	Pog-0	0.579934	LN
	A	PAR-3	0.855368	LN
	A	Co	0.528187	LN
	A	Rhen-1	0.764859	LN
	A	Ty-0	0.829674	LN
	A	CIBC-5	0.722236	LN
	A	Es-0	0.922813	LN
	A	Rou-0	0.685026	LN
	A	Co-2	1.08051	LN
	A	Jm-1	0.834577	LN
	A	Mnz-0	0.666436	LN
	A	S96	1.00974	LN
	A	Kn-0	0.918876	LN
	A	Arby-1	0.828648	LN
	A	Tha-1	0.785191	LN
	A	LDV-14	0.768235	LN
	A	HOG	0.65116	LN
	T	An1	1.00128	LN
	T	CIBC-17	1.25305	LN
	T	Ct-1	1.0845	LN
	T	Ga-0	0.8915	LN
	T	Gy-0	0.813789	LN
	T	HR-5	0.738922	LN
	T	Kin-0	1.0359	LN
	T	Kno-18	0.75988	LN
	T	LL-0	0.787068	LN
	T	Lp2-2	0.794804	LN
	T	Lp2-6	0.858041	LN
	T	Lz-0	1.15769	LN
	T	Mrk-0	0.798908	LN
	T	Mt-0	0.818929	LN
	T	Ei-2	1.02577	LN
	T	Gu-0	0.824411	LN
	T	HR-10	0.825383	LN
	T	Mz-0	1.08576	LN
	T	Nd-1	1.27218	LN
	T	NFA-10	1.19285	LN
	T	Oy-0	0.822031	LN
	T	Pro-0	1.00768	LN
	T	Pu2-23	0.724389	LN
	T	Ra-0	0.457366	LN
	T	Ren-1	0.425788	LN
	T	Rmx-A180	0.602939	LN
	T	Se-0	0.765663	LN
	T	Sq-8	0.803348	LN
	T	Ull2-3	1.00367	LN
	T	Ull-2-5	0.577659	LN
	T	Uod-7	0.606995	LN
	T	Var-2-1	0.929661	LN
	T	Wei-0	1.0753	LN
	T	Yo-0	0.982844	LN
	T	Zdr-6	1.05162	LN
	T	Pu2-7	0.742784	LN
	T	Rmx-A02	0.688599	LN
	T	Sq-1	0.517169	LN
	T	Ts-5	0.949959	LN
	T	Wa-1	1.32068	LN
	T	Ws-2	1.42825	LN
	T	Zdr-1	0.974456	LN
	T	Bay-0	0.967108	LN
	T	Bor-4	0.917201	LN
	T	Br-0	0.838822	LN
	T	Col-0	1.44906	LN
	T	Est-1	0.881965	LN
	T	Fei-0	0.789401	LN
	T	NFA-8	1.08473	LN
	T	Tsu-1	0.923182	LN
	T	Ts-1	0.91752	LN
	T	Lm-2	1.02258	LN
	T	Co-4	0.751854	LN
	T	Di-1	0.997595	LN
	T	Ha-0	0.967288	LN
	T	Tscha-1	0.969624	LN
	T	Wa-1	1.2755	LN
	T	En-1	0.921991	LN
	T	Bs-1	0.789217	LN
	T	Sh-0	0.787454	LN
	T	Si-0	0.710253	LN
	T	Uk-1	0.725948	LN
	T	Aa-0	0.899254	LN
	T	Bsch-0	0.748098	LN
	T	Ca-0	1.18428	LN
	T	Ep-0	0.913547	LN
	T	Est-0	1.44743	LN
	T	Ge-1	0.816133	LN
	T	Gie-0	1.1913	LN
	T	Hey-1	1.01538	LN
	T	Mh-0	0.807838	LN
	T	No-0	0.910141	LN
	T	Nw-0	0.960733	LN
	T	Pr-0	0.674944	LN
	T	Sapporo-0	0.7699	LN
	T	MIB-28	0.728719	LN
	T	Alc-0	0.79388	LN
	T	Ba1-2	0.815235	LN
	T	Bla-1	0.756146	LN
	T	Blh-1	0.868119	LN
	T	Bu-0	0.94754	LN
	T	Gd-1	0.946547	LN
	T	Gr-1	0.800312	LN
	T	Hs-0	0.979674	LN
	T	HSm	1.0077	LN
	T	In-0	1.0953	LN
	T	Kä-0	0.805236	LN
	T	Lc-0	0.650057	LN
	T	Na-1	0.886277	LN
	T	Petergof	0.850448	LN
	T	Rak-2	1.05646	LN
	T	Rsch-4	0.839159	LN
	T	Sap-0	0.96527	LN
	T	St-0	0.890802	LN
	T	Tottarp-2	0.904797	LN
	T	Sp-0	0.730977	LN
	T	Kl-5	0.876196	LN
	T	Pla-0	0.913465	LN
	T	Zü-1	1.03655	LN
	T	MNF-Pot-48	0.791015	LN
	T	Tu-0	0.873547	LN
	T	Ba-1	0.706949	LN
	T	Ors-2	0.940941	LN
	T	An-2	0.894055	LN
	T	Com-1	0.623096	LN
	T	Hau-0	0.784428	LN
	T	Je-0	0.831813	LN
	T	Nok-1	0.896792	LN
	T	Ann-1	0.885748	LN
	T	Boot-1	0.732407	LN
	T	Ors-1	1.12355	LN
	T	Chat-1	0.667399	LN
	T	Da-0	0.605831	LN
	T	Gel-1	0.700488	LN
	T	Jl-3	1.27719	LN
	T	Kelsterbach-2	0.95462	LN
	T	Kr-0	1.18519	LN
	T	Krot-2	0.957644	LN
	T	Li-7	0.86072	LN
	T	Nz1	0.836889	LN
	T	Old-1	0.924076	LN
	T	Or-0	1.05488	LN
	T	Utrecht	0.986869	LN
	T	WAR	0.85323	LN
	T	PHW-10	0.967865	LN
	T	PHW-33	0.934718	LN
	T	DraIV1-14	0.856681	LN
	T	JEA	1.10084	LN
	T	Bs-2	1.01697	LN
	T	Do-0	0.836525	LN
	T	Ede-1	0.967409	LN
	T	Amel-1	0.695414	LN
	T	Ang-0	0.830539	LN
	T	Cha-0	1.36242	LN
	T	Sg-1	0.547554	LN
	T	Tsu-0	0.889611	LN
	T	Ven-1	0.915432	LN
	T	Kil-0	0.827618	LN
	T	Mh-1	0.830385	LN
	T	Dra-0	0.723171	LN
	T	Ak-1	0.793514	LN
	T	LAC-5	0.806586	LN
	T	CAM-16	0.682075	LN
	T	Hi-0	0.906678	LN
	T	RLD-2	1.02094	LN
	T	Co-3	0.923554	LN
	T	Wil-2	1.13918	LN
	T	Hl-3	0.843675	LN
	T	Ove-0	1.0007	LN
	T	Ri-0	0.978946	LN

## Sheet: Supplementary Fig. 2
Supplementary Fig. 2a	N treatment	Genotype	Plant 1	Plant 2	Plant 3	Plant 4	Plant 5	Plant 6	Plant 7	Plant 8	Plant 9	Plant 10	Plant 11	Plant 12	Plant 13	Plant 14	Plant 15	Plant 16	Plant 17	Plant 18	Plant 19	Plant 20		Average	s.e.m.
	HN	Col_0	20.018	22.8813	20.2267	23.7116	23.9488	22.5898	23.4281	23.3809	24.8858	24.8334	22.366	20.2483	26.1348	24.9924	27.6278	23.9222	21.6591	19.522	20.1457	23.9194		23.0221	0.469992
	LN	Col_0	34.0029	40.122	33.4553	32.1572	37.0335	33.2651	38.6418	35.9775	29.8933	34.8608	33.5925	34.1752	30.5834	31.1121	26.0197	29.2622	30.6806	31.7405	27.3485			32.8381	0.828997
	HN	yuc8-1	22.8091	21.3332	19.9815	20.5567	21.4749	23.3667	22.6405	22.0991	23.4962	23.536	23.3239	23.604	23.347	17.137	19.6334							21.8893	0.486111
	LN	yuc8-1	19.8684	28.761	29.385	28.7177	22.8684	24.0376	28.8206	30.821	27.2123	24.5617	30.0898	27.0236	32.1667	20.1348	29.2774	24.1219	25.8576					26.6897	0.851596
	HN	yuc8-2	21.7095	21.9469	22.7143	22.6657	22.3984	22.3363	25.8794	19.4738	21.0124	19.3994	23.9722	25.8027	20.7189	21.0384	19.1685	19.137	23.1735	18.0372	21.3648	22.0157		21.4394	0.445229
	LN	yuc8-2	23.3243	29.0808	27.9496	27.5199	26.8671	29.4536	30.6732	22.9675	27.9043	28.1091	29.0826	31.0537	29.7025	27.4825	28.8612	28.6119	30.75	27.8776	26.2749	23.4731		27.851	0.524491
Supplementary Fig. 2b	HN	Col_0	20	21	19	19	18	16	19	20	20	21	20	17	20	21	24	19	19	17	20	23		19.65	0.404963
	LN	Col_0	20	25	24	18	22	21	24	22	21	23	21	24	18	19	12	18	20	21	20			20.6842	0.688471
	HN	yuc8-1	22	20	19	23	24	22	19	22	21	20	23	20	20	15	16							20.4	0.645866
	LN	yuc8-1	16	21	21	22	19	22	22	23	21	20	22	20	20	18	20	21	23					20.6471	0.424437
	HN	yuc8-2	20	23	22	18	19	19	20	18	16	14	18	19	16	18	16	16	19	18	20	21		18.5	0.456004
	LN	yuc8-2	19	24	23	18	20	20	20	16	19	21	18	20	22	21	20	22	23	19	20	19		20.2	0.432861

## Sheet: Supplementary Fig. 3
Supplementary Fig. 3c	N treatment	Genotype	Primary root length		Supplementary Fig. 3d	N treatment	Geno	Primary root length		Supplementary Fig. 3e	N treatment	Genotype	Average LR length		Supplementary Fig. 3f	N treatment	Genotype	Average LR length		Supplementary Fig. 3g	N treatment	Genotype	Total root length		Supplementary Fig. 3h	N treatment	Genotype	Total root length			Supplementary Fig. 3i	N treatment	Genotype	LR number		Supplementary Fig. 3j	N treatment	Genotype	LR number
	HN	Col-3	9.7152			HN	Col-0	8.2578			HN	Col-3	0.955828			HN	Col-0	0.802907			HN	Col-3	26.9201			HN	Col-0	20.3014				HN	Col-3	18			HN	Col-0	15
	HN	Col-3	8.4823			HN	Col-0	8.5441			HN	Col-3	0.900106			HN	Col-0	0.919			HN	Col-3	23.7841			HN	Col-0	21.4101				HN	Col-3	17			HN	Col-0	14
	HN	Col-3	8.9977			HN	Col-0	8.7573			HN	Col-3	1.04857			HN	Col-0	0.914136			HN	Col-3	27.872			HN	Col-0	21.5552				HN	Col-3	18			HN	Col-0	14
	HN	Col-3	10.5481			HN	Col-0	8.7168			HN	Col-3	1.05415			HN	Col-0	0.712347			HN	Col-3	35.8477			HN	Col-0	19.402				HN	Col-3	24			HN	Col-0	15
	HN	Col-3	8.4585			HN	Col-0	8.5867			HN	Col-3	1.04053			HN	Col-0	0.848073			HN	Col-3	24.0664			HN	Col-0	21.3078				HN	Col-3	15			HN	Col-0	15
	HN	Col-3	9.456			HN	Col-0	8.5044			HN	Col-3	1.14254			HN	Col-0	0.970065			HN	Col-3	27.7367			HN	Col-0	24.9955				HN	Col-3	16			HN	Col-0	17
	HN	Col-3	9.8205			HN	Col-0	8.611			HN	Col-3	0.932695			HN	Col-0	1.1592			HN	Col-3	28.4744			HN	Col-0	27.1582				HN	Col-3	20			HN	Col-0	16
	HN	Col-3	8.9592			HN	Col-0	8.0707			HN	Col-3	0.7581			HN	Col-0	1.16935			HN	Col-3	22.605			HN	Col-0	26.7803				HN	Col-3	18			HN	Col-0	16
	HN	Col-3	11.0432			HN	Col-0	8.4294			HN	Col-3	0.9756			HN	Col-0	1.06575			HN	Col-3	37.3844			HN	Col-0	26.5471				HN	Col-3	27			HN	Col-0	17
	HN	Col-3	9.3949			HN	Col-0	8.7573			HN	Col-3	1.02305			HN	Col-0	1.10514			HN	Col-3	26.7867			HN	Col-0	24.2293				HN	Col-3	17			HN	Col-0	14
	HN	Col-3	8.271			HN	Col-0	8.4664			HN	Col-3	0.869724			HN	Col-0	0.959938			HN	Col-3	23.0563			HN	Col-0	20.9456				HN	Col-3	17			HN	Col-0	13
	HN	Col-3	9.2866			HN	Col-0	8.2191			HN	Col-3	0.816787			HN	Col-0	0.9763			HN	Col-3	21.5384			HN	Col-0	19.9347				HN	Col-3	15			HN	Col-0	12
	HN	Col-3	10.6998			HN	Col-0	7.9704			HN	Col-3	0.90612			HN	Col-0	1.02443			HN	Col-3	24.2916			HN	Col-0	19.2391				HN	Col-3	15			HN	Col-0	11
	HN	Col-3	11.356			HN	Col-0	7.568			HN	Col-3	1.00502			HN	Col-0	1.03984			HN	Col-3	34.4715			HN	Col-0	23.1656				HN	Col-3	23			HN	Col-0	15
	HN	Col-3	8.4709			HN	Col-0	8.8155			HN	Col-3	0.803653			HN	Col-0	1.07738			HN	Col-3	20.5257			HN	Col-0	26.0536				HN	Col-3	15			HN	Col-0	16
	HN	Col-3	9.3068			HN	Col-0	8.1571			HN	Col-3	0.854781			HN	Col-0	0.80104			HN	Col-3	22.9833			HN	Col-0	24.1779				HN	Col-3	16			HN	Col-0	20
	HN	Col-3	8.9345			HN	Col-0	7.9848			HN	Col-3	1.08981			HN	Col-0	0.770728			HN	Col-3	30.7308			HN	Col-0	21.8579				HN	Col-3	20			HN	Col-0	18
	HN	Col-3	9.0153			HN	Col-0	8.3512			HN	Col-3	0.965595			HN	Col-0	0.9739			HN	Col-3	30.2584			HN	Col-0	25.8814				HN	Col-3	22			HN	Col-0	18
	HN	Col-3	9.4068			HN	Col-0	8.1264			HN	Col-3	1.30662			HN	Col-0	0.915044			HN	Col-3	30.3128			HN	Col-0	22.7671				HN	Col-3	16			HN	Col-0	16
	HN	Col-3	10.9092			HN	Col-0	7.8627			HN	Col-3	0.973762			HN	Col-0	0.7294			HN	Col-3	36.227			HN	Col-0	20.9919				HN	Col-3	26			HN	Col-0	18
	LN	Col-3	11.1806			LN	Col-0	8.3189			LN	Col-3	1.46629			LN	Col-0	0.941647			LN	Col-3	53.7029			LN	Col-0	22.4436				LN	Col-3	29			LN	Col-0	15
	LN	Col-3	10.1415			LN	Col-0	7.9055			LN	Col-3	2.02822			LN	Col-0	1.19644			LN	Col-3	58.8189			LN	Col-0	25.8521				LN	Col-3	24			LN	Col-0	15
	LN	Col-3	11.2684			LN	Col-0	8.9166			LN	Col-3	1.35452			LN	Col-0	0.892493			LN	Col-3	49.1951			LN	Col-0	22.304				LN	Col-3	28			LN	Col-0	15
	LN	Col-3	11.988			LN	Col-0	8.7158			LN	Col-3	1.19483			LN	Col-0	1.32754			LN	Col-3	45.4432			LN	Col-0	27.3014				LN	Col-3	28			LN	Col-0	14
	LN	Col-3	9.6968			LN	Col-0	8.7219			LN	Col-3	1.15516			LN	Col-0	0.902094			LN	Col-3	27.0242			LN	Col-0	24.0575				LN	Col-3	15			LN	Col-0	17
	LN	Col-3	10.975			LN	Col-0	8.4916			LN	Col-3	1.47354			LN	Col-0	1.45501			LN	Col-3	46.3399			LN	Col-0	28.8617				LN	Col-3	24			LN	Col-0	14
	LN	Col-3	10.1104			LN	Col-0	9.1766			LN	Col-3	1.47731			LN	Col-0	1.8267			LN	Col-3	44.0886			LN	Col-0	38.4038				LN	Col-3	23			LN	Col-0	16
	LN	Col-3	12.5125			LN	Col-0	8.3387			LN	Col-3	1.15064			LN	Col-0	1.06729			LN	Col-3	45.8812			LN	Col-0	22.2135				LN	Col-3	29			LN	Col-0	13
	LN	Col-3	11.1926			LN	Col-0	8.6728			LN	Col-3	1.16489			LN	Col-0	1.28361			LN	Col-3	41.4797			LN	Col-0	30.4942				LN	Col-3	26			LN	Col-0	17
	LN	Col-3	10.617			LN	Col-0	9.5036			LN	Col-3	1.1901			LN	Col-0	1.80713			LN	Col-3	40.3696			LN	Col-0	36.6105				LN	Col-3	25			LN	Col-0	15
	LN	Col-3	9.2015			LN	Col-0	8.4864			LN	Col-3	1.57662			LN	Col-0	1.39654			LN	Col-3	28.121			LN	Col-0	28.0379				LN	Col-3	12			LN	Col-0	14
	LN	Col-3	9.212			LN	Col-0	9.1067			LN	Col-3	1.16478			LN	Col-0	1.41285			LN	Col-3	26.6837			LN	Col-0	30.2995				LN	Col-3	15			LN	Col-0	15
	LN	Col-3	9.3259			LN	Col-0	9.2763			LN	Col-3	1.19735			LN	Col-0	1.64666			LN	Col-3	24.8915			LN	Col-0	33.9762				LN	Col-3	13			LN	Col-0	15
	LN	Col-3	9.5849			LN	Col-0	8.8565			LN	Col-3	1.33981			LN	Col-0	1.55358			LN	Col-3	25.6626			LN	Col-0	29.0531				LN	Col-3	12			LN	Col-0	13
	LN	Col-3	9.3486			LN	Col-0	8.8873			LN	Col-3	1.65253			LN	Col-0	1.17469			LN	Col-3	34.1366			LN	Col-0	30.0318				LN	Col-3	15			LN	Col-0	18
	LN	Col-3	10.759			LN	Col-0	9.154			LN	Col-3	1.63863			LN	Col-0	1.33358			LN	Col-3	45.1703			LN	Col-0	26.4906				LN	Col-3	21			LN	Col-0	13
	LN	Col-3	10.5423			LN	Col-0	9.3244			LN	Col-3	1.75088			LN	Col-0	1.33561			LN	Col-3	52.5635			LN	Col-0	30.6941				LN	Col-3	24			LN	Col-0	16
	LN	Col-3	10.3483			LN	Col-0	10.1115			LN	Col-3	1.6494			LN	Col-0	1.55503			LN	Col-3	48.2844			LN	Col-0	31.8819				LN	Col-3	23			LN	Col-0	14
	LN	Col-3	9.3168			LN	Col-0	9.5393			LN	Col-3	1.13252			LN	Col-0	1.59801			LN	Col-3	28.5697			LN	Col-0	41.4994				LN	Col-3	17			LN	Col-0	20
	LN	Col-3	8.9408								LN	Col-3	1.38014								LN	Col-3	26.8826									LN	Col-3	13
	LN	Col-3	8.7036								LN	Col-3	1.29456								LN	Col-3	29.4165									LN	Col-3	16
						HN	yuc5-2	8.9531								HN	yuc5-2	1.15264								HN	yuc5-2	32.0058									HN	yuc5-2	20
	HN	yuc5-1	7.9428			HN	yuc5-2	9.0043			HN	yuc5-1	1.24348			HN	yuc5-2	0.909048			HN	yuc5-1	27.8384			HN	yuc5-2	28.0943				HN	yuc5-1	16			HN	yuc5-2	21
	HN	yuc5-1	8.5623			HN	yuc5-2	8.56			HN	yuc5-1	1.07718			HN	yuc5-2	0.868641			HN	yuc5-1	26.8743			HN	yuc5-2	23.3269				HN	yuc5-1	17			HN	yuc5-2	17
	HN	yuc5-1	7.7714			HN	yuc5-2	8.9717			HN	yuc5-1	0.858092			HN	yuc5-2	0.809305			HN	yuc5-1	18.0685			HN	yuc5-2	26.7764				HN	yuc5-1	12			HN	yuc5-2	22
	HN	yuc5-1	8.0243			HN	yuc5-2	8.6342			HN	yuc5-1	0.536467			HN	yuc5-2	1.11583			HN	yuc5-1	17.6807			HN	yuc5-2	28.7192				HN	yuc5-1	18			HN	yuc5-2	18
	HN	yuc5-1	8.008			HN	yuc5-2	8.9876			HN	yuc5-1	0.994127			HN	yuc5-2	1.1114			HN	yuc5-1	22.9199			HN	yuc5-2	31.2155				HN	yuc5-1	15			HN	yuc5-2	20
	HN	yuc5-1	8.3213			HN	yuc5-2	8.0166			HN	yuc5-1	1.22078			HN	yuc5-2	0.601206			HN	yuc5-1	25.4122			HN	yuc5-2	18.8383				HN	yuc5-1	14			HN	yuc5-2	18
	HN	yuc5-1	7.6591			HN	yuc5-2	9.0125			HN	yuc5-1	1.12095			HN	yuc5-2	1.12894			HN	yuc5-1	22.2315			HN	yuc5-2	29.3334				HN	yuc5-1	13			HN	yuc5-2	18
	HN	yuc5-1	8.2838			HN	yuc5-2	8.9755			HN	yuc5-1	0.798039			HN	yuc5-2	1.27106			HN	yuc5-1	22.6485			HN	yuc5-2	30.5835				HN	yuc5-1	18			HN	yuc5-2	17
	HN	yuc5-1	8.7326			HN	yuc5-2	7.9964			HN	yuc5-1	1.37645			HN	yuc5-2	0.783571			HN	yuc5-1	30.7558			HN	yuc5-2	21.3171				HN	yuc5-1	16			HN	yuc5-2	17
	HN	yuc5-1	8.8671			HN	yuc5-2	7.0154			HN	yuc5-1	1.03566			HN	yuc5-2	0.834977			HN	yuc5-1	26.4734			HN	yuc5-2	17.8701				HN	yuc5-1	17			HN	yuc5-2	13
	HN	yuc5-1	8.6149			HN	yuc5-2	8.3001			HN	yuc5-1	1.00915			HN	yuc5-2	1.00485			HN	yuc5-1	23.7522			HN	yuc5-2	25.3826				HN	yuc5-1	15			HN	yuc5-2	17
	HN	yuc5-1	8.5066			HN	yuc5-2	7.7728			HN	yuc5-1	1.0561			HN	yuc5-2	0.885847			HN	yuc5-1	24.3481			HN	yuc5-2	21.0605				HN	yuc5-1	15			HN	yuc5-2	15
	HN	yuc5-1	8.5106			HN	yuc5-2	8.3059			HN	yuc5-1	1.09029			HN	yuc5-2	0.859395			HN	yuc5-1	25.9552			HN	yuc5-2	25.4938				HN	yuc5-1	16			HN	yuc5-2	20
	HN	yuc5-1	8.5159			HN	yuc5-2	8.4843			HN	yuc5-1	1.34124			HN	yuc5-2	1.23474			HN	yuc5-1	28.6345			HN	yuc5-2	33.1792				HN	yuc5-1	15			HN	yuc5-2	20
	HN	yuc5-1	9.3667			HN	yuc5-2	7.4954			HN	yuc5-1	1.35026			HN	yuc5-2	1.06173			HN	yuc5-1	30.9708			HN	yuc5-2	23.4214				HN	yuc5-1	16			HN	yuc5-2	15
	HN	yuc5-1	9.0367			HN	yuc5-2	8.3866			HN	yuc5-1	1.04028			HN	yuc5-2	1.07115			HN	yuc5-1	25.6812			HN	yuc5-2	27.6673				HN	yuc5-1	16			HN	yuc5-2	18
	HN	yuc5-1	9.8433			HN	yuc5-2	8.2598			HN	yuc5-1	1.21729			HN	yuc5-2	0.786329			HN	yuc5-1	29.3199			HN	yuc5-2	21.6274				HN	yuc5-1	16			HN	yuc5-2	17
	HN	yuc5-1	9.0042			HN	yuc5-2	7.4711			HN	yuc5-1	1.41149			HN	yuc5-2	0.874164			HN	yuc5-1	31.588			HN	yuc5-2	19.7094				HN	yuc5-1	16			HN	yuc5-2	14
	HN	yuc5-1	8.9904								HN	yuc5-1	1.02181								HN	yuc5-1	24.3175									HN	yuc5-1	15
	HN	yuc5-1	8.4468			LN	yuc5-2	8.9148			HN	yuc5-1	0.924633			LN	yuc5-2	0.96594			HN	yuc5-1	22.3163			LN	yuc5-2	23.4039				HN	yuc5-1	15			LN	yuc5-2	15
						LN	yuc5-2	8.776								LN	yuc5-2	0.988205								LN	yuc5-2	28.5401									LN	yuc5-2	20
	LN	yuc5-1	8.5021			LN	yuc5-2	8.0967			LN	yuc5-1	1.00574			LN	yuc5-2	1.08349			LN	yuc5-1	25.5997			LN	yuc5-2	30.8499				LN	yuc5-1	17			LN	yuc5-2	21
	LN	yuc5-1	8.2066			LN	yuc5-2	7.4728			LN	yuc5-1	1.0244			LN	yuc5-2	1.0692			LN	yuc5-1	23.5726			LN	yuc5-2	20.3032				LN	yuc5-1	15			LN	yuc5-2	12
	LN	yuc5-1	8.5298			LN	yuc5-2	7.8781			LN	yuc5-1	1.20784			LN	yuc5-2	0.7417			LN	yuc5-1	25.4396			LN	yuc5-2	18.2619				LN	yuc5-1	14			LN	yuc5-2	14
	LN	yuc5-1	8.1289			LN	yuc5-2	6.9782			LN	yuc5-1	0.998891			LN	yuc5-2	0.957985			LN	yuc5-1	19.1167			LN	yuc5-2	19.432				LN	yuc5-1	11			LN	yuc5-2	13
	LN	yuc5-1	9.056			LN	yuc5-2	7.5752			LN	yuc5-1	1.28848			LN	yuc5-2	1.02881			LN	yuc5-1	29.6717			LN	yuc5-2	24.0361				LN	yuc5-1	16			LN	yuc5-2	16
	LN	yuc5-1	10.0072			LN	yuc5-2	8.2466			LN	yuc5-1	1.40725			LN	yuc5-2	0.914163			LN	yuc5-1	33.9304			LN	yuc5-2	25.6157				LN	yuc5-1	17			LN	yuc5-2	19
	LN	yuc5-1	10.1155			LN	yuc5-2	7.7756			LN	yuc5-1	0.889847			LN	yuc5-2	1.17954			LN	yuc5-1	25.2429			LN	yuc5-2	25.4687				LN	yuc5-1	17			LN	yuc5-2	15
	LN	yuc5-1	8.5741			LN	yuc5-2	8.4403			LN	yuc5-1	0.818178			LN	yuc5-2	1.40336			LN	yuc5-1	23.3013			LN	yuc5-2	33.7007				LN	yuc5-1	18			LN	yuc5-2	18
	LN	yuc5-1	8.4863			LN	yuc5-2	8.5296			LN	yuc5-1	1.25883			LN	yuc5-2	0.947556			LN	yuc5-1	26.1099			LN	yuc5-2	25.5856				LN	yuc5-1	14			LN	yuc5-2	18
	LN	yuc5-1	8.9653			LN	yuc5-2	8.7729			LN	yuc5-1	1.54426			LN	yuc5-2	1.02484			LN	yuc5-1	35.2178			LN	yuc5-2	26.1952				LN	yuc5-1	17			LN	yuc5-2	17
	LN	yuc5-1	9.3782			LN	yuc5-2	7.4842			LN	yuc5-1	1.37577			LN	yuc5-2	1.16411			LN	yuc5-1	34.1421			LN	yuc5-2	27.274				LN	yuc5-1	18			LN	yuc5-2	17
	LN	yuc5-1	9.8103			LN	yuc5-2	7.7902			LN	yuc5-1	1.11216			LN	yuc5-2	1.0769			LN	yuc5-1	28.7171			LN	yuc5-2	27.1744				LN	yuc5-1	17			LN	yuc5-2	18
	LN	yuc5-1	9.263			LN	yuc5-2	8.5525			LN	yuc5-1	1.18876			LN	yuc5-2	1.01669			LN	yuc5-1	29.4719			LN	yuc5-2	26.853				LN	yuc5-1	17			LN	yuc5-2	18
	LN	yuc5-1	8.5309			LN	yuc5-2	7.3143			LN	yuc5-1	1.45874			LN	yuc5-2	1.02282			LN	yuc5-1	28.9533			LN	yuc5-2	22.6566				LN	yuc5-1	14			LN	yuc5-2	15
	LN	yuc5-1	8.8716			LN	yuc5-2	8.6012			LN	yuc5-1	1.22421			LN	yuc5-2	0.967305			LN	yuc5-1	29.6832			LN	yuc5-2	27.9473				LN	yuc5-1	17			LN	yuc5-2	20
	LN	yuc5-1	8.0204			LN	yuc5-2	7.392			LN	yuc5-1	1.23051			LN	yuc5-2	1.01391			LN	yuc5-1	27.7086			LN	yuc5-2	24.6284				LN	yuc5-1	16			LN	yuc5-2	17
						LN	yuc5-2	8.1961								LN	yuc5-2	1.1672								LN	yuc5-2	30.3729									LN	yuc5-2	19

## Sheet: Supplementary Fig. 4
Supplementary Fig. 4c	N treatment	Genotype	Primary root length		Supplementary Fig. 4d	N treatment	Genotype	Primary root length		Supplementary Fig. 4e	N treatment	Genotype	Average LR length		Supplementary Fig. 4f	N treatment	Genotype	Average LR length		Supplementary Fig. 4g	N treatment	Genotype	Total root length		Supplementary Fig. 4h	N treatment	Genotype	Total root length			Supplementary Fig. 4i	N treatment	Genotype	LR number		Supplementary Fig. 4j	N treatment	Genotype	LR number
	HN	Col-0	6.759			HN	Col-0	8.7025			HN	Col-0	0.66295			HN	Col-0	1.17185			HN	Col-0	20.018			HN	Col-0	26.2802				HN	Col-0	20			HN	Col-0	15
	HN	Col-0	7.2933			HN	Col-0	8.6359			HN	Col-0	0.742286			HN	Col-0	0.689671			HN	Col-0	22.8813			HN	Col-0	20.3603				HN	Col-0	21			HN	Col-0	17
	HN	Col-0	7.1532			HN	Col-0	8.1437			HN	Col-0	0.688079			HN	Col-0	1.15459			HN	Col-0	20.2267			HN	Col-0	27.7718				HN	Col-0	19			HN	Col-0	17
	HN	Col-0	7.3691			HN	Col-0	7.9783			HN	Col-0	0.860132			HN	Col-0	0.899394			HN	Col-0	23.7116			HN	Col-0	23.268				HN	Col-0	19			HN	Col-0	17
	HN	Col-0	7.7331			HN	Col-0	8.1396			HN	Col-0	0.900872			HN	Col-0	1.04389			HN	Col-0	23.9488			HN	Col-0	20.6663				HN	Col-0	18			HN	Col-0	12
	HN	Col-0	7.1496			HN	Col-0	8.653			HN	Col-0	0.965013			HN	Col-0	1.10729			HN	Col-0	22.5898			HN	Col-0	28.5843				HN	Col-0	16			HN	Col-0	18
	HN	Col-0	7.0418			HN	Col-0	8.232			HN	Col-0	0.862437			HN	Col-0	1.04596			HN	Col-0	23.4281			HN	Col-0	26.0133				HN	Col-0	19			HN	Col-0	17
	HN	Col-0	7.6029			HN	Col-0	8.9213			HN	Col-0	0.7889			HN	Col-0	1.00957			HN	Col-0	23.3809			HN	Col-0	27.0936				HN	Col-0	20			HN	Col-0	18
	HN	Col-0	7.3852			HN	Col-0	8.0139			HN	Col-0	0.87503			HN	Col-0	0.862083			HN	Col-0	24.8858			HN	Col-0	23.5314				HN	Col-0	20			HN	Col-0	18
	HN	Col-0	7.6985			HN	Col-0	7.5641			HN	Col-0	0.815948			HN	Col-0	1.14061			HN	Col-0	24.8334			HN	Col-0	24.6733				HN	Col-0	21			HN	Col-0	15
	HN	Col-0	7.1762			HN	Col-0	8.2949			HN	Col-0	0.75949			HN	Col-0	1.16256			HN	Col-0	22.366			HN	Col-0	26.8958				HN	Col-0	20			HN	Col-0	16
	HN	Col-0	7.7797			HN	Col-0	8.4144			HN	Col-0	0.733447			HN	Col-0	1.10187			HN	Col-0	20.2483			HN	Col-0	26.0444				HN	Col-0	17			HN	Col-0	16
	HN	Col-0	8.056			HN	Col-0	8.9534			HN	Col-0	0.90394			HN	Col-0	1.09437			HN	Col-0	26.1348			HN	Col-0	29.7464				HN	Col-0	20			HN	Col-0	19
	HN	Col-0	7.9283			HN	Col-0	8.3445			HN	Col-0	0.812576			HN	Col-0	0.826624			HN	Col-0	24.9924			HN	Col-0	25.7036				HN	Col-0	21			HN	Col-0	21
	HN	Col-0	8.1822			HN	Col-0	8.2918			HN	Col-0	0.810233			HN	Col-0	0.880267			HN	Col-0	27.6278			HN	Col-0	21.4958				HN	Col-0	24			HN	Col-0	15
	HN	Col-0	7.8087			HN	Col-0	8.0988			HN	Col-0	0.848079			HN	Col-0	0.869167			HN	Col-0	23.9222			HN	Col-0	18.5288				HN	Col-0	19			HN	Col-0	12
	HN	Col-0	6.5781			HN	Col-0	8.1252			HN	Col-0	0.793737			HN	Col-0	0.87506			HN	Col-0	21.6591			HN	Col-0	21.2511				HN	Col-0	19			HN	Col-0	15
	HN	Col-0	7.3443			HN	Col-0	8.4041			HN	Col-0	0.716335			HN	Col-0	0.953625			HN	Col-0	19.522			HN	Col-0	23.6621				HN	Col-0	17			HN	Col-0	16
	HN	Col-0	7.4061			HN	Col-0	8.2727			HN	Col-0	0.63698			HN	Col-0	0.9499			HN	Col-0	20.1457			HN	Col-0	22.5212				HN	Col-0	20			HN	Col-0	15
	HN	Col-0	6.9619			HN	Col-0	8.1739			HN	Col-0	0.737283			HN	Col-0	0.81015			HN	Col-0	23.9194			HN	Col-0	19.516				HN	Col-0	23			HN	Col-0	14
	LN	Col-0	8.5107			LN	Col-0	9.7665			LN	Col-0	1.27461			LN	Col-0	1.39637			LN	Col-0	34.0029			LN	Col-0	36.2976				LN	Col-0	20			LN	Col-0	19
	LN	Col-0	9.0227			LN	Col-0	9.2986			LN	Col-0	1.24397			LN	Col-0	1.26953			LN	Col-0	40.122			LN	Col-0	34.6893				LN	Col-0	25			LN	Col-0	20
	LN	Col-0	8.5735			LN	Col-0	8.5965			LN	Col-0	1.03674			LN	Col-0	1.08691			LN	Col-0	33.4553			LN	Col-0	29.2477				LN	Col-0	24			LN	Col-0	19
	LN	Col-0	8.5073			LN	Col-0	9.0143			LN	Col-0	1.31388			LN	Col-0	1.29834			LN	Col-0	32.1572			LN	Col-0	34.9812				LN	Col-0	18			LN	Col-0	20
	LN	Col-0	8.7051			LN	Col-0	8.8966			LN	Col-0	1.28765			LN	Col-0	1.31272			LN	Col-0	37.0335			LN	Col-0	29.9001				LN	Col-0	22			LN	Col-0	16
	LN	Col-0	8.249			LN	Col-0	8.6495			LN	Col-0	1.19124			LN	Col-0	1.37008			LN	Col-0	33.2651			LN	Col-0	30.5708				LN	Col-0	21			LN	Col-0	16
	LN	Col-0	9.2344			LN	Col-0	9.1621			LN	Col-0	1.22531			LN	Col-0	1.04933			LN	Col-0	38.6418			LN	Col-0	28.05				LN	Col-0	24			LN	Col-0	18
	LN	Col-0	8.4409			LN	Col-0	9.7828			LN	Col-0	1.25166			LN	Col-0	1.59307			LN	Col-0	35.9775			LN	Col-0	32.0858				LN	Col-0	22			LN	Col-0	14
	LN	Col-0	8.337			LN	Col-0	9.2154			LN	Col-0	1.02649			LN	Col-0	1.77532			LN	Col-0	29.8933			LN	Col-0	32.2946				LN	Col-0	21			LN	Col-0	13
	LN	Col-0	8.5805			LN	Col-0	8.5606			LN	Col-0	1.14262			LN	Col-0	1.65298			LN	Col-0	34.8608			LN	Col-0	35.0083				LN	Col-0	23			LN	Col-0	16
	LN	Col-0	7.9652			LN	Col-0	8.5731			LN	Col-0	1.22035			LN	Col-0	1.00409			LN	Col-0	33.5925			LN	Col-0	26.6468				LN	Col-0	21			LN	Col-0	18
	LN	Col-0	8.8118			LN	Col-0	8.8401			LN	Col-0	1.05681			LN	Col-0	1.65386			LN	Col-0	34.1752			LN	Col-0	35.3019				LN	Col-0	24			LN	Col-0	16
	LN	Col-0	7.8121			LN	Col-0	8.9493			LN	Col-0	1.26507			LN	Col-0	1.329			LN	Col-0	30.5834			LN	Col-0	32.8713				LN	Col-0	18			LN	Col-0	18
	LN	Col-0	8.2729			LN	Col-0	9.1525			LN	Col-0	1.20206			LN	Col-0	1.27231			LN	Col-0	31.1121			LN	Col-0	30.7818				LN	Col-0	19			LN	Col-0	17
	LN	Col-0	7.3788			LN	Col-0	9.5621			LN	Col-0	1.55341			LN	Col-0	1.35559			LN	Col-0	26.0197			LN	Col-0	31.2516				LN	Col-0	12			LN	Col-0	16
	LN	Col-0	7.8869			LN	Col-0	8.6626			LN	Col-0	1.18752			LN	Col-0	1.47703			LN	Col-0	29.2622			LN	Col-0	32.2951				LN	Col-0	18			LN	Col-0	16
	LN	Col-0	8.138			LN	Col-0	8.4341			LN	Col-0	1.12713			LN	Col-0	1.61643			LN	Col-0	30.6806			LN	Col-0	35.9134				LN	Col-0	20			LN	Col-0	17
	LN	Col-0	8.4254			LN	Col-0	9.7628			LN	Col-0	1.11024			LN	Col-0	1.42999			LN	Col-0	31.7405			LN	Col-0	34.0726				LN	Col-0	21			LN	Col-0	17
	LN	Col-0	7.7804			LN	Col-0	9.0441			LN	Col-0	0.978405			LN	Col-0	1.09933			LN	Col-0	27.3485			LN	Col-0	28.832				LN	Col-0	20			LN	Col-0	18
	HN	yuc7-1	7.0985			HN	yuc7-2	8.6969			HN	yuc7-1	0.733628			HN	yuc7-2	0.785018			HN	yuc7-1	20.3038			HN	yuc7-2	22.0422				HN	yuc7-1	18			HN	yuc7-2	17
	HN	yuc7-1	7.4744			HN	yuc7-2	8.4606			HN	yuc7-1	0.737514			HN	yuc7-2	0.977518			HN	yuc7-1	23.6997			HN	yuc7-2	25.0784				HN	yuc7-1	22			HN	yuc7-2	17
	HN	yuc7-1	7.5802			HN	yuc7-2	8.4301			HN	yuc7-1	0.756194			HN	yuc7-2	1.01219			HN	yuc7-1	21.1917			HN	yuc7-2	26.6495				HN	yuc7-1	18			HN	yuc7-2	18
	HN	yuc7-1	7.6739			HN	yuc7-2	9.1147			HN	yuc7-1	0.735505			HN	yuc7-2	1.32073			HN	yuc7-1	22.384			HN	yuc7-2	35.5294				HN	yuc7-1	20			HN	yuc7-2	20
	HN	yuc7-1	7.3045			HN	yuc7-2	8.3656			HN	yuc7-1	0.792395			HN	yuc7-2	1.02926			HN	yuc7-1	22.36			HN	yuc7-2	24.8338				HN	yuc7-1	19			HN	yuc7-2	16
	HN	yuc7-1	6.9071			HN	yuc7-2	8.1703			HN	yuc7-1	0.7492			HN	yuc7-2	1.07526			HN	yuc7-1	19.6435			HN	yuc7-2	29.6756				HN	yuc7-1	17			HN	yuc7-2	20
	HN	yuc7-1	7.1754			HN	yuc7-2	8.3352			HN	yuc7-1	0.718842			HN	yuc7-2	0.973013			HN	yuc7-1	20.8334			HN	yuc7-2	22.9304				HN	yuc7-1	19			HN	yuc7-2	15
	HN	yuc7-1	6.9088			HN	yuc7-2	8.8129			HN	yuc7-1	0.83534			HN	yuc7-2	1.19038			HN	yuc7-1	19.4389			HN	yuc7-2	29.0494				HN	yuc7-1	15			HN	yuc7-2	17
	HN	yuc7-1	7.5192			HN	yuc7-2	8.6368			HN	yuc7-1	0.774993			HN	yuc7-2	1.00271			HN	yuc7-1	19.1441			HN	yuc7-2	26.6856				HN	yuc7-1	15			HN	yuc7-2	18
	HN	yuc7-1	8.1967			HN	yuc7-2	8.6192			HN	yuc7-1	0.929632			HN	yuc7-2	1.09349			HN	yuc7-1	25.8597			HN	yuc7-2	28.3021				HN	yuc7-1	19			HN	yuc7-2	18
	HN	yuc7-1	7.1511								HN	yuc7-1	0.714106								HN	yuc7-1	20.005									HN	yuc7-1	18
	HN	yuc7-1	6.9884			LN	yuc7-2	8.8078			HN	yuc7-1	0.791506			LN	yuc7-2	1.27371			HN	yuc7-1	19.6525			LN	yuc7-2	29.1872				HN	yuc7-1	16			LN	yuc7-2	16
	HN	yuc7-1	7.8972			LN	yuc7-2	8.4785			HN	yuc7-1	0.744396			LN	yuc7-2	1.23219			HN	yuc7-1	27.2515			LN	yuc7-2	28.1935				HN	yuc7-1	26			LN	yuc7-2	16
	HN	yuc7-1	7.9999			LN	yuc7-2	8.4078			HN	yuc7-1	0.744386			LN	yuc7-2	1.14684			HN	yuc7-1	23.632			LN	yuc7-2	30.1978				HN	yuc7-1	21			LN	yuc7-2	19
	HN	yuc7-1	7.8346			LN	yuc7-2	8.5487			HN	yuc7-1	0.987789			LN	yuc7-2	1.26405			HN	yuc7-1	25.6148			LN	yuc7-2	27.5094				HN	yuc7-1	18			LN	yuc7-2	15
	HN	yuc7-1	8.7551			LN	yuc7-2	8.6392			HN	yuc7-1	0.807159			LN	yuc7-2	1.36194			HN	yuc7-1	30.5484			LN	yuc7-2	29.0683				HN	yuc7-1	27			LN	yuc7-2	15
	HN	yuc7-1	7.9855			LN	yuc7-2	8.4191			HN	yuc7-1	0.764729			LN	yuc7-2	1.16073			HN	yuc7-1	26.339			LN	yuc7-2	26.9907				HN	yuc7-1	24			LN	yuc7-2	16
	HN	yuc7-1	7.7155			LN	yuc7-2	8.7875			HN	yuc7-1	0.748022			LN	yuc7-2	1.18444			HN	yuc7-1	24.92			LN	yuc7-2	27.7386				HN	yuc7-1	23			LN	yuc7-2	16
						LN	yuc7-2	8.2046								LN	yuc7-2	1.17201								LN	yuc7-2	25.7847									LN	yuc7-2	15
	LN	yuc7-1	7.3388			LN	yuc7-2	8.5162			LN	yuc7-1	0.850222			LN	yuc7-2	1.54392			LN	yuc7-1	22.6428			LN	yuc7-2	33.2189				LN	yuc7-1	18			LN	yuc7-2	16
	LN	yuc7-1	7.7476			LN	yuc7-2	8.2029			LN	yuc7-1	1.01062			LN	yuc7-2	1.50941			LN	yuc7-1	26.9494			LN	yuc7-2	32.3535				LN	yuc7-1	19			LN	yuc7-2	16
	LN	yuc7-1	7.4151			LN	yuc7-2	8.61			LN	yuc7-1	0.881506			LN	yuc7-2	1.23994			LN	yuc7-1	23.2822			LN	yuc7-2	32.1688				LN	yuc7-1	18			LN	yuc7-2	19
	LN	yuc7-1	7.9304			LN	yuc7-2	8.9483			LN	yuc7-1	1.13506			LN	yuc7-2	1.40164			LN	yuc7-1	28.3615			LN	yuc7-2	32.7762				LN	yuc7-1	18			LN	yuc7-2	17
	LN	yuc7-1	7.2179			LN	yuc7-2	8.8044			LN	yuc7-1	1.20534			LN	yuc7-2	1.10929			LN	yuc7-1	27.7086			LN	yuc7-2	30.9901				LN	yuc7-1	17			LN	yuc7-2	20
	LN	yuc7-1	7.0929			LN	yuc7-2	7.9144			LN	yuc7-1	0.985253			LN	yuc7-2	1.13274			LN	yuc7-1	23.8422			LN	yuc7-2	26.0382				LN	yuc7-1	17			LN	yuc7-2	16
	LN	yuc7-1	7.3238			LN	yuc7-2	8.2959			LN	yuc7-1	0.8441			LN	yuc7-2	0.9422			LN	yuc7-1	22.5176			LN	yuc7-2	24.3133				LN	yuc7-1	18			LN	yuc7-2	17
	LN	yuc7-1	6.8608			LN	yuc7-2	8.2346			LN	yuc7-1	0.859308			LN	yuc7-2	1.14926			LN	yuc7-1	18.0318			LN	yuc7-2	24.3243				LN	yuc7-1	13			LN	yuc7-2	14
	LN	yuc7-1	7.7605			LN	yuc7-2	8.3705			LN	yuc7-1	0.951752			LN	yuc7-2	0.960522			LN	yuc7-1	27.7473			LN	yuc7-2	25.6599				LN	yuc7-1	21			LN	yuc7-2	18
	LN	yuc7-1	6.8628			LN	yuc7-2	8.7588			LN	yuc7-1	0.956862			LN	yuc7-2	0.872165			LN	yuc7-1	22.1726			LN	yuc7-2	26.2021				LN	yuc7-1	16			LN	yuc7-2	20
	LN	yuc7-1	7.6817								LN	yuc7-1	1.01281								LN	yuc7-1	24.8994									LN	yuc7-1	17
	LN	yuc7-1	9.1229								LN	yuc7-1	1.10472								LN	yuc7-1	34.5315									LN	yuc7-1	23
	LN	yuc7-1	8.8699								LN	yuc7-1	1.15216								LN	yuc7-1	34.2174									LN	yuc7-1	22
	LN	yuc7-1	8.1729								LN	yuc7-1	1.15872								LN	yuc7-1	32.5061									LN	yuc7-1	21
	LN	yuc7-1	8.3565								LN	yuc7-1	1.27966								LN	yuc7-1	33.9497									LN	yuc7-1	20

## Sheet: Supplementary Fig. 5
Supplementary Fig. 5a	N treatment	Genotype	Plant 1	Plant 2	Plant 3	Plant 4	Plant 5	Plant 6	Plant 7	Plant 8	Plant 9	Plant 10	Plant 11	Plant 12	Plant 13	Plant 14	Plant 15	Plant 16	Plant 17	Plant 18	Plant 19	Plant 20	Plant 21	Plant 22	Average	s.e.m.
	HN	Col_0	18.8098	20.6972	18.0121	17.5591	23.8817	22.8901	21.3559	23.7512	22.9412	20.1325	16.9663	24.1852	18.152	21.6239	21.0504	15.584	19.4245	20.3007	22.7171	19.0424			20.4539	0.556748
	LN	Col_0	28.2939	26.0258	31.6931	27.4389	25.4495	29.1616	28.465	27.2566	26.325	28.5695	28.9498	25.3187	26.5363	26.4634	26.9933	26.8214	27.0073	25.2656	26.6375	27.5277	31.6352		27.516	0.388908
	HN	yucQ	18.5307	17.6474	16.1359	16.1926	16.3806	18.9414	16.1998	15.1915	17.9738	14.205	19.0278	16.864	17.2101	19.2381	13.3484	12.9855	23.4818	18.2761	17.2102	18.8766	20.0087	13.6762	17.1637	0.522931
	LN	yucQ	20.2233	20.7506	17.0334	19.2532	18.7864	16.1479	12.0497	18.937	17.859	17.0972	19.7895	17.6838	19.2516	22.173	17.2737	18.4153	20.0116						18.3962	0.544158
Supplementary Fig. 5b	HN	Col_0	21	17	17	17	22	19	22	22	18	19	15	21	17	20	18	16	16	20	19	17			18.65	0.488149
	LN	Col_0	18	19	19	19	17	19	17	17	18	20	21	16	16	17	19	18	17	17	19	18	26		18.4286	0.470923
	HN	yucQ	15	15	16	15	16	19	14	16	22	14	22	18	16	18	11	15	18	18	13	17	18	11	16.2273	0.609917
	LN	yucQ	17	18	14	17	18	15	13	14	11	16	21	18	16	18	16	17	18						16.2941	0.573718

[truncated: 19 more sheets: Supplementary Fig. 6, Supplementary Fig. 7, Supplementary Fig. 8, Supplementary Fig. 9, Supplementary Fig. 10, Supplementary Fig. 11, Supplementary Fig. 12, Supplementary Fig. 13, Supplementary Fig. 14, Supplementary Fig. 15, Supplementary Fig. 16, Supplementary Fig. 17, Supplementary Fig. 18, Supplementary Fig. 20, Supplementary Fig. 21, Supplementary Fig. 22, Supplementary Fig. 23, Supplementary Fig. 24, Supplementary Fig. 25]
